# Supplementary material for: Getting a molecular grip on the half-lives of iminothioindoxyl photoswitches
Source: Chem Sci. 2024 Jul 26;15(35):14379–89. doi: 10.1039/d4sc01457j (PMC11331343; doi:10.1039/d4sc01457j)
Supplement: SC-015-D4SC01457J-s002 [file SC-015-D4SC01457J-s002.zip]

Archive with 75 entries (75 files):
- Z-1a.txt
- E-1a.txt
- TS-1a.txt
- Z-1b.txt
- E-1b.txt
- TS-1b.txt
- Z-1c.txt
- E-1c.txt
- TS-1c.txt
- Z-1d.txt
- E-1d.txt
- TS-1d.txt
- Z-1e.txt
- E-1e.txt
- TS-1e.txt
- Z-1f.txt
- E-1f.txt
- TS-1f.txt
- Z-1g.txt
- E-1g.txt
- TS-1g.txt
- Z-1h.txt
- E-1h.txt
- TS-1h.txt
- Z-1i.txt
- E-1i.txt
- TS-1i.txt
- Z-1j.txt
- E-1j.txt
- TS-1j.txt
- Z-1k.txt
- E-1k.txt
- TS-1k.txt
- Z-1l.txt
- E-1l.txt
- TS-1l.txt
- Z-1m.txt
- E-1m.txt
- TS-1m.txt
- Z-1n.txt
- E-1n.txt
- TS-1n.txt
- Z-1o.txt
- E-1o.txt
- TS-1o.txt
- Z-1p.txt
- E-1p.txt
- TS-1p.txt
- Z-1s.txt
- E-1s.txt
- TS-1s.txt
- Z-1t.txt
- E-1t.txt
- TS-1t.txt
- Z-1u.txt
- E-1u.txt
- TS-1u.txt
- Z-1v.txt
- E-1v.txt
- TS-1v.txt
- Z-1w.txt
- E-1w.txt
- TS-1w.txt
- Z-1x.txt
- E-1x.txt
- TS-1x.txt
- Z-1y.txt
- E-1y.txt
- TS-1y.txt
- Z-1q.txt
- E-1q.txt
- TS-1q.txt
- Z-1r.txt
- E-1r.txt
- TS-1r.txt
