# Supplementary material for: Getting a molecular grip on the half-lives of iminothioindoxyl photoswitches
Source: Chem Sci. 2024 Jul 26;15(35):14379–89. doi: 10.1039/d4sc01457j (PMC11331343; doi:10.1039/d4sc01457j)
Supplement: SC-015-D4SC01457J-s002 [file SC-015-D4SC01457J-s002.zip › Z-1a.txt]

Z-1a

C     2.023983000000     -0.789471000000      0.111818000000
C     2.380707000000      0.552169000000     -0.059856000000
C     3.720328000000      0.944319000000     -0.052054000000
C     4.700541000000     -0.024604000000      0.130012000000
C     4.334797000000     -1.365906000000      0.299544000000
C     2.997020000000     -1.765656000000      0.291489000000
C     1.226527000000      1.435844000000     -0.232274000000
H     3.975643000000      1.992190000000     -0.186972000000
H     5.749154000000      0.255205000000      0.141005000000
H     5.106799000000     -2.117230000000      0.440372000000
H     2.730747000000     -2.810377000000      0.422423000000
S     0.274278000000     -1.112000000000      0.061298000000
C    -0.070475000000      0.628451000000     -0.142957000000
N    -1.188209000000      1.217649000000     -0.156212000000
C    -2.406129000000      0.506661000000     -0.076398000000
C    -3.346249000000      0.921390000000      0.873335000000
C    -2.707917000000     -0.539293000000     -0.956830000000
C    -4.563649000000      0.253692000000      0.975602000000
H    -3.107106000000      1.753805000000      1.529346000000
C    -3.940541000000     -1.183313000000     -0.862496000000
H    -1.999056000000     -0.821733000000     -1.730850000000
C    -4.865272000000     -0.798735000000      0.108599000000
H    -5.283824000000      0.565313000000      1.726883000000
H    -4.176852000000     -1.986955000000     -1.554272000000
H    -5.821726000000     -1.308205000000      0.182102000000
O     1.231651000000      2.636646000000     -0.412816000000
