# Supplementary material for: Getting a molecular grip on the half-lives of iminothioindoxyl photoswitches
Source: Chem Sci. 2024 Jul 26;15(35):14379–89. doi: 10.1039/d4sc01457j (PMC11331343; doi:10.1039/d4sc01457j)
Supplement: SC-015-D4SC01457J-s002 [file SC-015-D4SC01457J-s002.zip › E-1a.txt]

E-1a

C    -1.882451000000     -0.640149000000     -0.108280000000
C    -2.505149000000      0.602069000000      0.055210000000
C    -3.890436000000      0.697556000000      0.124166000000
C    -4.635686000000     -0.478658000000      0.024395000000
C    -4.020171000000     -1.725997000000     -0.142010000000
C    -2.634647000000     -1.811900000000     -0.210706000000
C    -0.421400000000     -0.557814000000     -0.164168000000
C     0.026178000000      0.904373000000      0.024424000000
H    -4.384002000000      1.656584000000      0.251238000000
H    -5.719216000000     -0.419902000000      0.077206000000
H    -4.627094000000     -2.622684000000     -0.216763000000
H    -2.130161000000     -2.765981000000     -0.339895000000
O     0.357634000000     -1.465437000000     -0.370237000000
S    -1.386723000000      1.976515000000      0.154777000000
N     1.195114000000      1.381857000000      0.041213000000
C     2.356054000000      0.569430000000      0.041700000000
C     2.692614000000     -0.181018000000      1.173158000000
C     3.222994000000      0.625148000000     -1.051872000000
C     3.881760000000     -0.904524000000      1.188409000000
H     2.019144000000     -0.194742000000      2.026541000000
C     4.402046000000     -0.119049000000     -1.032682000000
H     2.961828000000      1.234934000000     -1.912446000000
C     4.737360000000     -0.884199000000      0.084519000000
H     4.139060000000     -1.489431000000      2.067385000000
H     5.064829000000     -0.090112000000     -1.893319000000
H     5.661922000000     -1.454016000000      0.099438000000
