# Supplementary material for: Getting a molecular grip on the half-lives of iminothioindoxyl photoswitches
Source: Chem Sci. 2024 Jul 26;15(35):14379–89. doi: 10.1039/d4sc01457j (PMC11331343; doi:10.1039/d4sc01457j)
Supplement: SC-015-D4SC01457J-s002 [file SC-015-D4SC01457J-s002.zip › TS-1a.txt]

TS-1a

C    -2.320483000000      0.645323000000      0.000021000000
C    -2.515923000000     -0.742907000000     -0.000015000000
C    -3.802924000000     -1.270813000000     -0.000041000000
C    -4.882495000000     -0.385786000000     -0.000030000000
C    -4.693892000000      1.002040000000      0.000005000000
C    -3.405976000000      1.524093000000      0.000030000000
C    -0.913547000000      1.034649000000      0.000042000000
C     0.001248000000     -0.215750000000      0.000013000000
H    -3.968821000000     -2.344062000000     -0.000069000000
H    -5.891637000000     -0.788352000000     -0.000050000000
H    -5.552894000000      1.665553000000      0.000011000000
H    -3.228070000000      2.596463000000      0.000057000000
S    -1.031607000000     -1.716747000000     -0.000024000000
O    -0.437857000000      2.150500000000      0.000075000000
N     1.223035000000     -0.183918000000      0.000013000000
C     2.574535000000     -0.083281000000      0.000003000000
C     3.277547000000     -0.034223000000     -1.217680000000
C     3.277580000000     -0.034377000000      1.217673000000
C     4.665117000000      0.067640000000     -1.203135000000
H     2.727571000000     -0.073949000000     -2.152933000000
C     4.665150000000      0.067493000000      1.203104000000
H     2.727630000000     -0.074222000000      2.152938000000
C     5.371418000000      0.118925000000     -0.000022000000
H     5.197580000000      0.106836000000     -2.149851000000
H     5.197638000000      0.106571000000      2.149810000000
H     6.454200000000      0.198389000000     -0.000032000000
