# Supplementary material for: Getting a molecular grip on the half-lives of iminothioindoxyl photoswitches
Source: Chem Sci. 2024 Jul 26;15(35):14379–89. doi: 10.1039/d4sc01457j (PMC11331343; doi:10.1039/d4sc01457j)
Supplement: SC-015-D4SC01457J-s002 [file SC-015-D4SC01457J-s002.zip › Z-1b.txt]

Z-1b

C    -2.060134000000     -0.655326000000     -0.094995000000
C    -2.349842000000      0.703455000000      0.065763000000
C    -3.671829000000      1.152974000000      0.085294000000
C    -4.701354000000      0.229989000000     -0.062339000000
C    -4.402548000000     -1.128144000000     -0.223207000000
C    -3.082786000000     -1.583370000000     -0.241283000000
C    -1.178754000000      1.578330000000      0.197735000000
H    -3.876850000000      2.213001000000      0.211920000000
H    -5.735367000000      0.559905000000     -0.051280000000
H    -5.210665000000     -1.845462000000     -0.337235000000
H    -2.864273000000     -2.639713000000     -0.366127000000
Se   -0.199509000000     -1.086211000000     -0.084422000000
C     0.130622000000      0.790445000000      0.125628000000
N     1.238587000000      1.394917000000      0.143741000000
C     2.448420000000      0.666613000000      0.067098000000
C     3.355119000000      0.989977000000     -0.946493000000
C     2.796270000000     -0.253489000000      1.062343000000
C     4.569639000000      0.312864000000     -1.022413000000
H     3.090750000000      1.750630000000     -1.675940000000
C     4.024250000000     -0.909096000000      0.988621000000
H     2.112664000000     -0.443416000000      1.885986000000
C     4.906445000000     -0.639841000000     -0.058364000000
H     5.261838000000      0.542561000000     -1.827650000000
H     4.293953000000     -1.626050000000      1.759120000000
H     5.860038000000     -1.156978000000     -0.113471000000
O    -1.190001000000      2.784997000000      0.339815000000
