# Supplementary material for: Getting a molecular grip on the half-lives of iminothioindoxyl photoswitches
Source: Chem Sci. 2024 Jul 26;15(35):14379–89. doi: 10.1039/d4sc01457j (PMC11331343; doi:10.1039/d4sc01457j)
Supplement: SC-015-D4SC01457J-s002 [file SC-015-D4SC01457J-s002.zip › E-1b.txt]

E-1b

C     1.653156000000      0.995884000000      0.000004000000
C     2.406118000000     -0.182983000000      0.000001000000
C     3.793848000000     -0.135419000000     -0.000003000000
C     4.416567000000      1.114025000000     -0.000005000000
C     3.671211000000      2.299300000000      0.000000000000
C     2.282033000000      2.243157000000      0.000003000000
C     0.196463000000      0.811502000000      0.000002000000
C    -0.188510000000     -0.678231000000      0.000001000000
H     4.383512000000     -1.047096000000     -0.000006000000
H     5.501997000000      1.163637000000     -0.000008000000
H     4.178443000000      3.258925000000      0.000001000000
H     1.679435000000      3.147940000000      0.000006000000
O    -0.640275000000      1.691813000000      0.000004000000
Se    1.366427000000     -1.780006000000      0.000000000000
N    -1.343980000000     -1.180848000000      0.000001000000
C    -2.537068000000     -0.416597000000      0.000000000000
C    -3.157074000000     -0.105666000000      1.213200000000
C    -3.157070000000     -0.105663000000     -1.213202000000
C    -4.396167000000      0.531975000000      1.205463000000
H    -2.668859000000     -0.368354000000      2.147895000000
C    -4.396163000000      0.531979000000     -1.205467000000
H    -2.668853000000     -0.368348000000     -2.147896000000
C    -5.019957000000      0.857335000000     -0.000002000000
H    -4.875369000000      0.775508000000      2.150052000000
H    -4.875362000000      0.775514000000     -2.150056000000
H    -5.987702000000      1.350339000000     -0.000003000000
