# Supplementary material for: Getting a molecular grip on the half-lives of iminothioindoxyl photoswitches
Source: Chem Sci. 2024 Jul 26;15(35):14379–89. doi: 10.1039/d4sc01457j (PMC11331343; doi:10.1039/d4sc01457j)
Supplement: SC-015-D4SC01457J-s002 [file SC-015-D4SC01457J-s002.zip › TS-1b.txt]

TS-1b

C    -2.149788000000      0.926827000000      0.000001000000
C    -2.473422000000     -0.435177000000     -0.000001000000
C    -3.801895000000     -0.840290000000     -0.000002000000
C    -4.799952000000      0.135740000000     -0.000001000000
C    -4.483590000000      1.499550000000      0.000000000000
C    -3.152362000000      1.899735000000      0.000002000000
C    -0.719204000000      1.230984000000      0.000002000000
C     0.166197000000     -0.041822000000      0.000000000000
H    -4.061192000000     -1.894759000000     -0.000003000000
H    -5.841636000000     -0.173105000000     -0.000002000000
H    -5.276714000000      2.240744000000      0.000001000000
H    -2.878406000000      2.951733000000      0.000003000000
Se   -0.986182000000     -1.623415000000     -0.000001000000
O    -0.203249000000      2.329162000000      0.000004000000
N     1.386779000000      0.001089000000      0.000000000000
C     2.736523000000      0.084184000000      0.000000000000
C     3.440135000000      0.134663000000     -1.218376000000
C     3.440135000000      0.134655000000      1.218376000000
C     4.829056000000      0.211955000000     -1.203300000000
H     2.889107000000      0.106762000000     -2.153444000000
C     4.829057000000      0.211947000000      1.203299000000
H     2.889109000000      0.106747000000      2.153443000000
C     5.536313000000      0.249705000000      0.000000000000
H     5.362455000000      0.245711000000     -2.149748000000
H     5.362456000000      0.245697000000      2.149747000000
H     6.620341000000      0.309721000000     -0.000001000000
