# Supplementary material for: Getting a molecular grip on the half-lives of iminothioindoxyl photoswitches
Source: Chem Sci. 2024 Jul 26;15(35):14379–89. doi: 10.1039/d4sc01457j (PMC11331343; doi:10.1039/d4sc01457j)
Supplement: SC-015-D4SC01457J-s002 [file SC-015-D4SC01457J-s002.zip › Z-1c.txt]

Z-1c

C    -1.019724000000     -0.887441000000     -0.062400000000
C    -1.414644000000      0.446966000000      0.096365000000
C    -2.755718000000      0.807292000000      0.095567000000
C    -3.679398000000     -0.214142000000     -0.069517000000
C    -3.309968000000     -1.552852000000     -0.224677000000
C    -1.964647000000     -1.899817000000     -0.220482000000
C    -0.283041000000      1.370947000000      0.250127000000
H    -3.057572000000      1.842772000000      0.217984000000
H    -4.071213000000     -2.315237000000     -0.347896000000
H    -1.668853000000     -2.937256000000     -0.339377000000
S     0.727574000000     -1.157771000000     -0.028807000000
C     1.031324000000      0.598948000000      0.154805000000
N     2.133623000000      1.213122000000      0.145469000000
C     3.369982000000      0.536412000000      0.059427000000
C     4.294694000000      0.984590000000     -0.890207000000
C     3.701642000000     -0.507321000000      0.931787000000
C     5.527965000000      0.349073000000     -1.002696000000
H     4.030931000000      1.815795000000     -1.538149000000
C     4.950313000000     -1.117803000000      0.827493000000
H     3.006461000000     -0.811215000000      1.710211000000
C     5.859810000000     -0.701968000000     -0.144948000000
H     6.236922000000      0.684955000000     -1.754096000000
H     5.211229000000     -1.919068000000      1.512998000000
H     6.828861000000     -1.185726000000     -0.226264000000
O    -0.330474000000      2.569182000000      0.419614000000
N    -5.101226000000      0.125101000000     -0.081454000000
O    -5.414927000000      1.296472000000      0.059988000000
O    -5.909133000000     -0.777599000000     -0.232910000000
