# Supplementary material for: Getting a molecular grip on the half-lives of iminothioindoxyl photoswitches
Source: Chem Sci. 2024 Jul 26;15(35):14379–89. doi: 10.1039/d4sc01457j (PMC11331343; doi:10.1039/d4sc01457j)
Supplement: SC-015-D4SC01457J-s002 [file SC-015-D4SC01457J-s002.zip › E-1c.txt]

E-1c

C    -1.138231000000      0.097219000000     -0.049434000000
C    -1.446445000000      1.458377000000      0.074999000000
C    -2.771185000000      1.887533000000      0.147841000000
C    -3.778308000000      0.932715000000      0.094983000000
C    -3.446159000000     -0.419225000000     -0.029986000000
C    -2.135950000000     -0.867273000000     -0.107310000000
C     0.304502000000     -0.175960000000     -0.124107000000
C     1.084131000000      1.142021000000      0.016896000000
H    -3.022889000000      2.939020000000      0.242002000000
H    -4.818691000000      1.233012000000      0.149222000000
H    -1.891065000000     -1.920250000000     -0.206980000000
O     0.828967000000     -1.248877000000     -0.322450000000
S    -0.041831000000      2.522665000000      0.121006000000
N     2.328726000000      1.348222000000     -0.003437000000
C     3.290208000000      0.309307000000      0.019511000000
C     3.385201000000     -0.557736000000      1.113273000000
C     4.226565000000      0.247499000000     -1.015337000000
C     4.398563000000     -1.511012000000      1.145960000000
H     2.666142000000     -0.478207000000      1.924854000000
C     5.222563000000     -0.727416000000     -0.983430000000
H     4.158546000000      0.950222000000     -1.841219000000
C     5.314646000000     -1.606595000000      0.095611000000
H     4.470932000000     -2.184521000000      1.995570000000
H     5.937146000000     -0.787554000000     -1.799731000000
H     6.100595000000     -2.355865000000      0.123872000000
N    -4.526342000000     -1.402181000000     -0.085523000000
O    -5.677330000000     -0.999993000000     -0.018500000000
O    -4.227724000000     -2.580819000000     -0.196274000000
