# Supplementary material for: Getting a molecular grip on the half-lives of iminothioindoxyl photoswitches
Source: Chem Sci. 2024 Jul 26;15(35):14379–89. doi: 10.1039/d4sc01457j (PMC11331343; doi:10.1039/d4sc01457j)
Supplement: SC-015-D4SC01457J-s002 [file SC-015-D4SC01457J-s002.zip › TS-1c.txt]

TS-1c

C     1.437557000000      1.255189000000     -0.000239000000
C     1.422880000000     -0.148928000000      0.000106000000
C     2.601072000000     -0.884691000000      0.000245000000
C     3.790138000000     -0.171207000000      0.000023000000
C     3.832561000000      1.225733000000     -0.000329000000
C     2.647654000000      1.949992000000     -0.000460000000
C     0.074396000000     -0.721782000000      0.000268000000
H     2.581027000000     -1.970082000000      0.000513000000
H     4.787500000000      1.739456000000     -0.000496000000
H     2.673322000000      3.035031000000     -0.000732000000
S    -0.147404000000      2.026822000000     -0.000363000000
C    -0.991414000000      0.399274000000      0.000022000000
N    -2.197453000000      0.220604000000      0.000075000000
C    -3.529266000000     -0.044874000000      0.000039000000
C    -4.218260000000     -0.178211000000      1.218088000000
C    -4.217762000000     -0.180277000000     -1.218066000000
C    -5.582683000000     -0.451045000000      1.203389000000
H    -3.677138000000     -0.069523000000      2.152986000000
C    -5.582202000000     -0.453022000000     -1.203465000000
H    -3.676254000000     -0.073186000000     -2.152924000000
C    -6.275990000000     -0.590739000000     -0.000062000000
H    -6.106577000000     -0.554928000000      2.149917000000
H    -6.105715000000     -0.558455000000     -2.150033000000
H    -7.340589000000     -0.803677000000     -0.000099000000
O    -0.243315000000     -1.888855000000      0.000533000000
N     5.049661000000     -0.911202000000      0.000160000000
O     5.001330000000     -2.131411000000      0.000503000000
O     6.092653000000     -0.276243000000     -0.000074000000
