# Supplementary material for: Getting a molecular grip on the half-lives of iminothioindoxyl photoswitches
Source: Chem Sci. 2024 Jul 26;15(35):14379–89. doi: 10.1039/d4sc01457j (PMC11331343; doi:10.1039/d4sc01457j)
Supplement: SC-015-D4SC01457J-s002 [file SC-015-D4SC01457J-s002.zip › Z-1d.txt]

Z-1d

C    -1.654723000000     -0.828209000000     -0.096324000000
C    -2.024354000000      0.507605000000      0.079121000000
C    -3.363124000000      0.899151000000      0.078817000000
C    -4.301900000000     -0.097288000000     -0.102405000000
C    -3.962401000000     -1.436295000000     -0.277576000000
C    -2.621188000000     -1.814010000000     -0.273970000000
C    -0.876553000000      1.404741000000      0.249932000000
H    -3.653324000000      1.937199000000      0.214501000000
H    -4.748925000000     -2.172291000000     -0.414324000000
H    -2.349411000000     -2.856599000000     -0.407927000000
S     0.098145000000     -1.134036000000     -0.053383000000
C     0.426315000000      0.610049000000      0.151910000000
N     1.537185000000      1.211730000000      0.159012000000
C     2.763674000000      0.517078000000      0.072123000000
C     3.697976000000      0.954426000000     -0.873259000000
C     3.079217000000     -0.533883000000      0.941785000000
C     4.923786000000      0.303711000000     -0.982834000000
H     3.447745000000      1.790724000000     -1.520118000000
C     4.320216000000     -1.160434000000      0.840564000000
H     2.375416000000     -0.832760000000      1.714276000000
C     5.239290000000     -0.753664000000     -0.126799000000
H     5.639701000000      0.632631000000     -1.730784000000
H     4.567619000000     -1.967590000000      1.524280000000
H     6.202375000000     -1.249637000000     -0.205710000000
O    -0.898602000000      2.603194000000      0.434331000000
F    -5.611153000000      0.235264000000     -0.110480000000
