# Supplementary material for: Getting a molecular grip on the half-lives of iminothioindoxyl photoswitches
Source: Chem Sci. 2024 Jul 26;15(35):14379–89. doi: 10.1039/d4sc01457j (PMC11331343; doi:10.1039/d4sc01457j)
Supplement: SC-015-D4SC01457J-s002 [file SC-015-D4SC01457J-s002.zip › E-1d.txt]

E-1d

C    -1.636921000000     -0.313742000000     -0.077971000000
C    -2.131595000000      0.985054000000      0.066376000000
C    -3.502412000000      1.216457000000      0.141533000000
C    -4.365385000000      0.125351000000      0.068066000000
C    -3.844425000000     -1.157836000000     -0.078641000000
C    -2.490202000000     -1.414859000000     -0.155994000000
C    -0.172408000000     -0.378004000000     -0.144392000000
C     0.417015000000      1.034919000000      0.019337000000
H    -3.901824000000      2.219619000000      0.254370000000
H    -5.441309000000      0.260756000000      0.123425000000
H    -2.107739000000     -2.425195000000     -0.270530000000
O     0.505470000000     -1.362745000000     -0.344430000000
S    -0.882956000000      2.244755000000      0.134022000000
N     1.626848000000      1.395720000000      0.022439000000
C     2.705857000000      0.477711000000      0.031629000000
C     2.960253000000     -0.308104000000      1.160563000000
C     3.585381000000      0.460942000000     -1.053252000000
C     4.077870000000     -1.137868000000      1.181527000000
H     2.279892000000     -0.265400000000      2.007520000000
C     4.690237000000     -0.389360000000     -1.029068000000
H     3.390136000000      1.098744000000     -1.910995000000
C     4.942799000000     -1.188736000000      0.085967000000
H     4.272141000000     -1.749007000000      2.058826000000
H     5.361759000000     -0.415470000000     -1.882971000000
H     5.811429000000     -1.840598000000      0.105727000000
F    -4.709475000000     -2.193240000000     -0.147270000000
