# Supplementary material for: Getting a molecular grip on the half-lives of iminothioindoxyl photoswitches
Source: Chem Sci. 2024 Jul 26;15(35):14379–89. doi: 10.1039/d4sc01457j (PMC11331343; doi:10.1039/d4sc01457j)
Supplement: SC-015-D4SC01457J-s002 [file SC-015-D4SC01457J-s002.zip › TS-1d.txt]

TS-1d

C     2.118419000000      0.970800000000      0.000459000000
C     1.999558000000     -0.424214000000     -0.000006000000
C     3.121738000000     -1.253947000000     -0.000417000000
C     4.355385000000     -0.634840000000     -0.000367000000
C     4.505915000000      0.749350000000      0.000116000000
C     3.377542000000      1.566624000000      0.000545000000
C     0.613638000000     -0.891415000000     -0.000120000000
H     3.027337000000     -2.336194000000     -0.000806000000
H     5.503803000000      1.177529000000      0.000172000000
H     3.490599000000      2.646295000000      0.000939000000
S     0.583498000000      1.863153000000      0.000814000000
C    -0.367187000000      0.306791000000      0.000097000000
N    -1.584670000000      0.206627000000     -0.000134000000
C    -2.929520000000      0.033416000000     -0.000012000000
C    -3.627948000000     -0.055676000000      1.217664000000
C    -3.628089000000     -0.053102000000     -1.217810000000
C    -5.007814000000     -0.234223000000      1.202982000000
H    -3.081325000000      0.013667000000      2.153122000000
C    -5.007955000000     -0.231585000000     -1.203303000000
H    -3.081615000000      0.018336000000     -2.153208000000
C    -5.710003000000     -0.323989000000     -0.000197000000
H    -5.537154000000     -0.304088000000      2.149699000000
H    -5.537480000000     -0.299363000000     -2.150053000000
H    -6.786580000000     -0.464395000000     -0.000282000000
O     0.206413000000     -2.032270000000     -0.000276000000
F     5.469531000000     -1.399378000000     -0.000804000000
