# Supplementary material for: Getting a molecular grip on the half-lives of iminothioindoxyl photoswitches
Source: Chem Sci. 2024 Jul 26;15(35):14379–89. doi: 10.1039/d4sc01457j (PMC11331343; doi:10.1039/d4sc01457j)
Supplement: SC-015-D4SC01457J-s002 [file SC-015-D4SC01457J-s002.zip › Z-1e.txt]

Z-1e

C    -1.621014000000     -0.840719000000     -0.098589000000
C    -2.000898000000      0.491122000000      0.078296000000
C    -3.347738000000      0.862128000000      0.080457000000
C    -4.331331000000     -0.107676000000     -0.096265000000
C    -3.925956000000     -1.443781000000     -0.270634000000
C    -2.585965000000     -1.826985000000     -0.273519000000
C    -0.862038000000      1.394267000000      0.246263000000
H    -3.613744000000      1.907820000000      0.220181000000
H    -4.687937000000     -2.208340000000     -0.408014000000
H    -2.311037000000     -2.868967000000     -0.409330000000
S     0.134402000000     -1.135687000000     -0.061052000000
C     0.449031000000      0.609665000000      0.147086000000
N     1.556635000000      1.217937000000      0.157068000000
C     2.785158000000      0.525883000000      0.071145000000
C     3.710939000000      0.946804000000     -0.889773000000
C     3.110263000000     -0.507429000000      0.958129000000
C     4.938110000000      0.297632000000     -0.995543000000
H     3.453643000000      1.769383000000     -1.551308000000
C     4.352181000000     -1.132688000000      0.859804000000
H     2.411222000000     -0.794560000000      1.739348000000
C     5.263271000000     -0.742008000000     -0.121689000000
H     5.647351000000      0.613887000000     -1.755255000000
H     4.606466000000     -1.926515000000      1.556526000000
H     6.227154000000     -1.236813000000     -0.198236000000
O    -0.886132000000      2.594595000000      0.431025000000
C    -5.794672000000      0.246247000000     -0.103113000000
H    -5.939797000000      1.319855000000      0.043449000000
H    -6.259594000000     -0.037079000000     -1.053719000000
H    -6.327598000000     -0.284772000000      0.693186000000
