# Supplementary material for: Getting a molecular grip on the half-lives of iminothioindoxyl photoswitches
Source: Chem Sci. 2024 Jul 26;15(35):14379–89. doi: 10.1039/d4sc01457j (PMC11331343; doi:10.1039/d4sc01457j)
Supplement: SC-015-D4SC01457J-s002 [file SC-015-D4SC01457J-s002.zip › E-1e.txt]

E-1e

C     1.624822000000      0.267101000000     -0.071910000000
C     2.097726000000     -1.039906000000      0.063262000000
C     3.465235000000     -1.284888000000      0.135465000000
C     4.332893000000     -0.196649000000      0.068251000000
C     3.878359000000      1.128184000000     -0.069862000000
C     2.505798000000      1.349516000000     -0.141395000000
C     0.165217000000      0.354195000000     -0.138292000000
C    -0.448889000000     -1.051204000000      0.014283000000
H     3.853080000000     -2.293978000000      0.240428000000
H     5.404171000000     -0.379051000000      0.124255000000
H     2.107485000000      2.356262000000     -0.248958000000
O    -0.504312000000      1.348890000000     -0.328789000000
S     0.830671000000     -2.282125000000      0.123124000000
N    -1.665016000000     -1.391307000000      0.016024000000
C    -2.728076000000     -0.454859000000      0.027060000000
C    -2.987264000000      0.309872000000      1.169327000000
C    -3.590727000000     -0.398793000000     -1.070054000000
C    -4.091324000000      1.157729000000      1.192315000000
H    -2.320042000000      0.237729000000      2.024664000000
C    -4.682791000000      0.467834000000     -1.042537000000
H    -3.392621000000     -1.019742000000     -1.939474000000
C    -4.939534000000      1.246395000000      0.086209000000
H    -4.288363000000      1.752941000000      2.079921000000
H    -5.341099000000      0.523414000000     -1.905294000000
H    -5.798011000000      1.911517000000      0.107957000000
C     4.864953000000      2.263650000000     -0.135535000000
H     4.353983000000      3.221519000000     -0.264489000000
H     5.462405000000      2.313641000000      0.781415000000
H     5.559483000000      2.128726000000     -0.971788000000
