# Supplementary material for: Getting a molecular grip on the half-lives of iminothioindoxyl photoswitches
Source: Chem Sci. 2024 Jul 26;15(35):14379–89. doi: 10.1039/d4sc01457j (PMC11331343; doi:10.1039/d4sc01457j)
Supplement: SC-015-D4SC01457J-s002 [file SC-015-D4SC01457J-s002.zip › TS-1e.txt]

TS-1e

C     2.085389000000      1.007382000000     -0.000197000000
C     1.982246000000     -0.388052000000      0.000172000000
C     3.121649000000     -1.197817000000      0.000325000000
C     4.385700000000     -0.615255000000      0.000108000000
C     4.468531000000      0.789439000000     -0.000242000000
C     3.340892000000      1.608131000000     -0.000401000000
C     0.604608000000     -0.867944000000      0.000351000000
H     3.005333000000     -2.279701000000      0.000609000000
H     5.451503000000      1.256077000000     -0.000398000000
H     3.447198000000      2.688929000000     -0.000673000000
S     0.541720000000      1.885806000000     -0.000378000000
C    -0.390416000000      0.320166000000      0.000028000000
N    -1.607556000000      0.206717000000      0.000024000000
C    -2.949500000000      0.018929000000      0.000004000000
C    -3.647894000000     -0.077059000000     -1.217648000000
C    -3.648213000000     -0.075265000000      1.217614000000
C    -5.025803000000     -0.269740000000     -1.203109000000
H    -3.102255000000     -0.001318000000     -2.153229000000
C    -5.026111000000     -0.268013000000      1.202999000000
H    -3.102818000000      0.001864000000      2.153223000000
C    -5.727394000000     -0.367404000000     -0.000074000000
H    -5.554310000000     -0.344696000000     -2.149942000000
H    -5.554859000000     -0.341609000000      2.149804000000
H    -6.802472000000     -0.518851000000     -0.000104000000
O     0.202289000000     -2.012733000000      0.000685000000
C     5.639105000000     -1.449532000000      0.000171000000
H     5.400458000000     -2.516485000000      0.001074000000
H     6.250857000000     -1.235701000000     -0.883040000000
H     6.251692000000     -1.234365000000      0.882475000000
