# Supplementary material for: Getting a molecular grip on the half-lives of iminothioindoxyl photoswitches
Source: Chem Sci. 2024 Jul 26;15(35):14379–89. doi: 10.1039/d4sc01457j (PMC11331343; doi:10.1039/d4sc01457j)
Supplement: SC-015-D4SC01457J-s002 [file SC-015-D4SC01457J-s002.zip › Z-1f.txt]

Z-1f

C     3.245315000000     -0.899094000000      0.101313000000
C     3.805104000000      0.376444000000     -0.027247000000
C     5.189149000000      0.556003000000     -0.012897000000
C     6.007170000000     -0.558884000000      0.131995000000
C     5.438124000000     -1.831918000000      0.259551000000
C     4.054174000000     -2.019611000000      0.245137000000
C     2.802040000000      1.433165000000     -0.166012000000
H     5.603634000000      1.555599000000     -0.114339000000
H     7.086426000000     -0.445048000000      0.146683000000
H     6.084280000000     -2.697911000000      0.372323000000
H     3.629386000000     -3.014288000000      0.344000000000
S     1.465451000000     -0.944550000000      0.049987000000
C     1.395242000000      0.827908000000     -0.115022000000
N     0.375854000000      1.573588000000     -0.147301000000
C    -0.923592000000      1.024906000000     -0.113150000000
C    -1.781946000000      1.406687000000      0.925007000000
C    -1.370276000000      0.169201000000     -1.124419000000
C    -3.071010000000      0.894756000000      0.971759000000
H    -1.427231000000      2.090526000000      1.690181000000
C    -2.671122000000     -0.326228000000     -1.085134000000
H    -0.712886000000     -0.088429000000     -1.950036000000
C    -3.510866000000      0.029989000000     -0.033795000000
H    -3.736375000000      1.174118000000      1.784537000000
H    -3.019386000000     -0.985717000000     -1.873536000000
O     2.987319000000      2.624849000000     -0.298787000000
C    -4.912603000000     -0.494058000000      0.044397000000
F    -5.829106000000      0.498176000000      0.022254000000
F    -5.219046000000     -1.325211000000     -0.965580000000
F    -5.135625000000     -1.175803000000      1.189203000000
