# Supplementary material for: Getting a molecular grip on the half-lives of iminothioindoxyl photoswitches
Source: Chem Sci. 2024 Jul 26;15(35):14379–89. doi: 10.1039/d4sc01457j (PMC11331343; doi:10.1039/d4sc01457j)
Supplement: SC-015-D4SC01457J-s002 [file SC-015-D4SC01457J-s002.zip › E-1f.txt]

E-1f

C    -3.091928000000      0.750951000000      0.050583000000
C    -3.914411000000     -0.378143000000     -0.031382000000
C    -5.297657000000     -0.246485000000     -0.065930000000
C    -5.835957000000      1.041038000000     -0.016575000000
C    -5.019590000000      2.176221000000      0.065876000000
C    -3.637302000000      2.035047000000      0.100872000000
C    -1.664996000000      0.428934000000      0.081854000000
C    -1.472291000000     -1.096628000000     -0.013723000000
H    -5.946568000000     -1.115113000000     -0.128211000000
H    -6.915467000000      1.160057000000     -0.043113000000
H    -5.468479000000      3.163702000000      0.102347000000
H    -2.978804000000      2.897433000000      0.164777000000
O    -0.732575000000      1.198342000000      0.183189000000
S    -3.040630000000     -1.924645000000     -0.081488000000
N    -0.390660000000     -1.746729000000     -0.030980000000
C     0.875925000000     -1.120062000000     -0.016119000000
C     1.447135000000     -0.676569000000     -1.213825000000
C     1.594528000000     -1.054815000000      1.180056000000
C     2.722521000000     -0.127414000000     -1.203059000000
H     0.883542000000     -0.751292000000     -2.139268000000
C     2.869447000000     -0.499058000000      1.187030000000
H     1.146979000000     -1.423101000000      2.098330000000
C     3.427789000000     -0.031328000000     -0.001803000000
H     3.163039000000      0.229038000000     -2.130005000000
H     3.422133000000     -0.433071000000      2.119440000000
C     4.815827000000      0.528357000000     -0.011475000000
F     5.743700000000     -0.396481000000     -0.354808000000
F     4.956477000000      1.537079000000     -0.894812000000
F     5.191455000000      1.006820000000      1.189240000000
