# Supplementary material for: Getting a molecular grip on the half-lives of iminothioindoxyl photoswitches
Source: Chem Sci. 2024 Jul 26;15(35):14379–89. doi: 10.1039/d4sc01457j (PMC11331343; doi:10.1039/d4sc01457j)
Supplement: SC-015-D4SC01457J-s002 [file SC-015-D4SC01457J-s002.zip › TS-1f.txt]

TS-1f

C     3.800921000000      0.663056000000     -0.008989000000
C     4.018833000000     -0.721362000000      0.002405000000
C     5.312505000000     -1.230583000000      0.003850000000
C     6.378228000000     -0.328399000000     -0.005623000000
C     6.168016000000      1.056010000000     -0.016356000000
C     4.872229000000      1.558727000000     -0.018219000000
C     2.387379000000      1.027952000000     -0.009356000000
C     1.499585000000     -0.242260000000      0.004914000000
H     5.495219000000     -2.300997000000      0.012232000000
H     7.393425000000     -0.715269000000     -0.004452000000
H     7.016702000000      1.732601000000     -0.023113000000
H     4.677797000000      2.628147000000     -0.026540000000
S     2.547725000000     -1.718794000000      0.014584000000
O     1.888871000000      2.132858000000     -0.018352000000
N     0.274874000000     -0.227555000000      0.009318000000
C    -1.068657000000     -0.151687000000      0.015901000000
C    -1.767740000000     -0.084813000000      1.236574000000
C    -1.780726000000     -0.146410000000     -1.202532000000
C    -3.153578000000     -0.009099000000      1.232504000000
H    -1.214906000000     -0.090354000000      2.170122000000
C    -3.162864000000     -0.069464000000     -1.185205000000
H    -1.236966000000     -0.199855000000     -2.139945000000
C    -3.855391000000     -0.000837000000      0.027671000000
H    -3.682594000000      0.044120000000      2.179049000000
H    -3.707385000000     -0.064300000000     -2.126380000000
C    -5.345575000000      0.073091000000     -0.001773000000
F    -5.797247000000      1.131228000000     -0.715141000000
F    -5.907303000000     -1.015181000000     -0.580157000000
F    -5.890891000000      0.176520000000      1.223374000000
