# Supplementary material for: Getting a molecular grip on the half-lives of iminothioindoxyl photoswitches
Source: Chem Sci. 2024 Jul 26;15(35):14379–89. doi: 10.1039/d4sc01457j (PMC11331343; doi:10.1039/d4sc01457j)
Supplement: SC-015-D4SC01457J-s002 [file SC-015-D4SC01457J-s002.zip › Z-1g.txt]

Z-1g

C    -2.356137000000     -0.827594000000     -0.110425000000
C    -2.777403000000      0.496387000000      0.049940000000
C    -4.134069000000      0.823886000000      0.033378000000
C    -5.065663000000     -0.192464000000     -0.145477000000
C    -4.635282000000     -1.515878000000     -0.302997000000
C    -3.279786000000     -1.851007000000     -0.286842000000
C    -1.668383000000      1.436048000000      0.221945000000
H    -4.439995000000      1.859261000000      0.159043000000
H    -6.126462000000      0.036697000000     -0.162818000000
H    -5.369675000000     -2.304566000000     -0.440604000000
H    -2.962966000000     -2.882711000000     -0.409030000000
S    -0.593222000000     -1.063895000000     -0.050817000000
C    -0.333103000000      0.691991000000      0.144790000000
N     0.754323000000      1.336357000000      0.158989000000
C     2.007903000000      0.690898000000      0.094326000000
C     2.945519000000      1.175813000000     -0.824936000000
C     2.349936000000     -0.354008000000      0.961750000000
C     4.200746000000      0.584614000000     -0.921446000000
C     3.614133000000     -0.933863000000      0.890252000000
C     4.504049000000     -0.458466000000     -0.059022000000
O    -1.733924000000      2.636211000000      0.394029000000
H     1.647786000000     -0.691086000000      1.719174000000
H     3.906979000000     -1.735794000000      1.560651000000
H     2.679538000000      2.007713000000     -1.470410000000
H     4.937625000000      0.930933000000     -1.639279000000
F     5.730564000000     -1.026717000000     -0.137803000000
