# Supplementary material for: Getting a molecular grip on the half-lives of iminothioindoxyl photoswitches
Source: Chem Sci. 2024 Jul 26;15(35):14379–89. doi: 10.1039/d4sc01457j (PMC11331343; doi:10.1039/d4sc01457j)
Supplement: SC-015-D4SC01457J-s002 [file SC-015-D4SC01457J-s002.zip › E-1g.txt]

E-1g

C    -2.215497000000     -0.669795000000     -0.130046000000
C    -2.898954000000      0.533790000000      0.074163000000
C    -4.286775000000      0.556165000000      0.154419000000
C    -4.972240000000     -0.653276000000      0.026633000000
C    -4.295444000000     -1.862680000000     -0.176912000000
C    -2.908013000000     -1.875399000000     -0.258637000000
C    -0.760948000000     -0.511694000000     -0.197161000000
C    -0.385562000000      0.964068000000      0.039890000000
H    -4.828363000000      1.484504000000      0.310140000000
H    -6.056981000000     -0.651004000000      0.087216000000
H    -4.856147000000     -2.787175000000     -0.271593000000
H    -2.357290000000     -2.798917000000     -0.417215000000
O     0.058274000000     -1.369959000000     -0.453290000000
S    -1.850058000000      1.959219000000      0.206524000000
N     0.755848000000      1.506331000000      0.057371000000
C     1.962623000000      0.766043000000      0.043001000000
C     2.293341000000     -0.089324000000      1.100042000000
C     2.881996000000      1.005584000000     -0.981181000000
C     3.524885000000     -0.735505000000      1.114286000000
C     4.108556000000      0.344008000000     -0.987414000000
C     4.400722000000     -0.510112000000      0.062709000000
H     1.584451000000     -0.246693000000      1.908457000000
H     3.804239000000     -1.402970000000      1.923643000000
H     2.629225000000      1.696037000000     -1.780508000000
H     4.830587000000      0.498079000000     -1.783241000000
F     5.600214000000     -1.143916000000      0.071188000000
