# Supplementary material for: Getting a molecular grip on the half-lives of iminothioindoxyl photoswitches
Source: Chem Sci. 2024 Jul 26;15(35):14379–89. doi: 10.1039/d4sc01457j (PMC11331343; doi:10.1039/d4sc01457j)
Supplement: SC-015-D4SC01457J-s002 [file SC-015-D4SC01457J-s002.zip › TS-1g.txt]

TS-1g

C     2.730912000000      0.639202000000     -0.014000000000
C     2.927881000000     -0.749647000000      0.013773000000
C     4.218558000000     -1.273501000000      0.028142000000
C     5.296361000000     -0.387914000000      0.013297000000
C     5.105118000000      0.999942000000     -0.015197000000
C     3.816195000000      1.518610000000     -0.028795000000
C     1.322351000000      1.027980000000     -0.022245000000
C     0.404714000000     -0.202868000000     -0.000007000000
H     4.386305000000     -2.346404000000      0.050376000000
H     6.306355000000     -0.788276000000      0.024232000000
H     5.962687000000      1.665293000000     -0.026293000000
H     3.637557000000      2.590733000000     -0.050422000000
O     0.859970000000      2.154516000000     -0.042817000000
S     1.444963000000     -1.715884000000      0.028064000000
N    -0.821644000000     -0.176376000000     -0.001920000000
C    -2.181598000000     -0.094260000000     -0.001716000000
C    -2.960503000000     -1.265682000000     -0.058767000000
C    -2.815420000000      1.161911000000      0.057023000000
C    -4.346817000000     -1.188639000000     -0.061216000000
C    -4.201137000000      1.248986000000      0.064048000000
C    -4.930849000000      0.069399000000      0.002732000000
H    -2.204831000000      2.059022000000      0.098362000000
H    -4.714517000000      2.203977000000      0.112042000000
H    -2.461728000000     -2.229225000000     -0.102832000000
H    -4.969449000000     -2.076521000000     -0.106957000000
F    -6.278294000000      0.150327000000      0.005113000000
