# Supplementary material for: Getting a molecular grip on the half-lives of iminothioindoxyl photoswitches
Source: Chem Sci. 2024 Jul 26;15(35):14379–89. doi: 10.1039/d4sc01457j (PMC11331343; doi:10.1039/d4sc01457j)
Supplement: SC-015-D4SC01457J-s002 [file SC-015-D4SC01457J-s002.zip › Z-1h.txt]

Z-1h

C    -2.699992000000     -0.882982000000     -0.128681000000
C    -3.186139000000      0.410912000000      0.083833000000
C    -4.557894000000      0.669165000000      0.088757000000
C    -5.438686000000     -0.385312000000     -0.123611000000
C    -4.943374000000     -1.678159000000     -0.336322000000
C    -3.572888000000     -1.944346000000     -0.340419000000
C    -2.123749000000      1.398893000000      0.283004000000
H    -4.914742000000      1.682063000000      0.256590000000
H    -6.509776000000     -0.209585000000     -0.125351000000
H    -5.638294000000     -2.496675000000     -0.501830000000
H    -3.205409000000     -2.953131000000     -0.505063000000
S    -0.928484000000     -1.031854000000     -0.078907000000
C    -0.755015000000      0.731068000000      0.168871000000
N     0.293998000000      1.438469000000      0.178509000000
C     1.591008000000      0.902023000000      0.072549000000
C     2.515704000000      1.598948000000     -0.721425000000
C     2.010569000000     -0.235026000000      0.768411000000
C     3.809228000000      1.128603000000     -0.865622000000
H     2.198459000000      2.502290000000     -1.235040000000
C     3.321463000000     -0.697751000000      0.652857000000
H     1.334050000000     -0.743665000000      1.449803000000
C     4.219027000000     -0.024204000000     -0.179423000000
H     4.525863000000      1.648533000000     -1.495010000000
H     3.623999000000     -1.572093000000      1.217857000000
O    -2.253847000000      2.587909000000      0.498829000000
O     5.510506000000     -0.401257000000     -0.370650000000
C     5.976293000000     -1.555395000000      0.321422000000
H     5.915334000000     -1.409528000000      1.405147000000
H     5.403396000000     -2.442025000000      0.029587000000
H     7.018278000000     -1.677637000000      0.025628000000
