# Supplementary material for: Getting a molecular grip on the half-lives of iminothioindoxyl photoswitches
Source: Chem Sci. 2024 Jul 26;15(35):14379–89. doi: 10.1039/d4sc01457j (PMC11331343; doi:10.1039/d4sc01457j)
Supplement: SC-015-D4SC01457J-s002 [file SC-015-D4SC01457J-s002.zip › E-1h.txt]

E-1h

C     2.572483000000      0.704520000000     -0.184077000000
C     3.302569000000     -0.437821000000      0.160983000000
C     4.685585000000     -0.381901000000      0.298339000000
C     5.318594000000      0.842391000000      0.078875000000
C     4.595170000000      1.990396000000     -0.270605000000
C     3.213364000000      1.925276000000     -0.404998000000
C     1.128407000000      0.472432000000     -0.281151000000
C     0.809635000000     -0.987957000000      0.081677000000
H     5.261021000000     -1.263416000000      0.565841000000
H     6.398450000000      0.901872000000      0.182458000000
H     5.116158000000      2.928243000000     -0.435434000000
H     2.627204000000      2.800321000000     -0.673832000000
O     0.290915000000      1.268557000000     -0.656623000000
S     2.315397000000     -1.892002000000      0.384083000000
N    -0.295408000000     -1.605324000000      0.092880000000
C    -1.556612000000     -0.977289000000      0.001070000000
C    -1.929546000000      0.072879000000      0.841638000000
C    -2.506090000000     -1.529477000000     -0.869103000000
C    -3.217271000000      0.602042000000      0.791158000000
H    -1.212248000000      0.474033000000      1.552875000000
C    -3.780587000000     -0.988320000000     -0.948161000000
H    -2.229785000000     -2.374124000000     -1.494349000000
C    -4.143110000000      0.078943000000     -0.117272000000
H    -3.482157000000      1.412220000000      1.461070000000
H    -4.516591000000     -1.394391000000     -1.636352000000
O    -5.420827000000      0.532014000000     -0.249431000000
C    -5.832020000000      1.609925000000      0.584059000000
H    -5.772840000000      1.329981000000      1.641422000000
H    -5.222652000000      2.500836000000      0.398122000000
H    -6.869171000000      1.812923000000      0.316537000000
