# Supplementary material for: Getting a molecular grip on the half-lives of iminothioindoxyl photoswitches
Source: Chem Sci. 2024 Jul 26;15(35):14379–89. doi: 10.1039/d4sc01457j (PMC11331343; doi:10.1039/d4sc01457j)
Supplement: SC-015-D4SC01457J-s002 [file SC-015-D4SC01457J-s002.zip › TS-1h.txt]

TS-1h

C     3.173816000000      0.601824000000     -0.000001000000
C     3.328644000000     -0.792763000000      0.000001000000
C     4.604129000000     -1.354344000000      0.000004000000
C     5.707659000000     -0.501479000000      0.000006000000
C     5.557822000000      0.892158000000      0.000005000000
C     4.284955000000      1.448699000000      0.000001000000
C     1.777822000000      1.034441000000     -0.000004000000
C     0.824256000000     -0.162245000000     -0.000004000000
H     4.739676000000     -2.432058000000      0.000004000000
H     6.705407000000     -0.931852000000      0.000008000000
H     6.435122000000      1.531477000000      0.000006000000
H     4.137509000000      2.525843000000      0.000001000000
S     1.817951000000     -1.712032000000     -0.000002000000
O     1.355566000000      2.178394000000     -0.000006000000
N    -0.401796000000     -0.097122000000     -0.000004000000
C    -1.755818000000      0.020518000000     -0.000003000000
C    -2.362945000000      1.295730000000      0.000000000000
C    -2.574837000000     -1.121665000000     -0.000005000000
C    -3.738573000000      1.415754000000      0.000002000000
H    -1.729559000000      2.178437000000      0.000001000000
C    -3.959914000000     -1.010476000000     -0.000003000000
H    -2.107855000000     -2.102757000000     -0.000008000000
C    -4.543955000000      0.263826000000      0.000001000000
H    -4.218564000000      2.390092000000      0.000006000000
H    -4.568466000000     -1.907626000000     -0.000005000000
O    -5.878190000000      0.482106000000      0.000004000000
C    -6.747201000000     -0.648415000000      0.000005000000
H    -6.591843000000     -1.255202000000     -0.897777000000
H    -6.591834000000     -1.255208000000      0.897783000000
H    -7.758391000000     -0.242139000000      0.000012000000
