# Supplementary material for: Getting a molecular grip on the half-lives of iminothioindoxyl photoswitches
Source: Chem Sci. 2024 Jul 26;15(35):14379–89. doi: 10.1039/d4sc01457j (PMC11331343; doi:10.1039/d4sc01457j)
Supplement: SC-015-D4SC01457J-s002 [file SC-015-D4SC01457J-s002.zip › Z-1i.txt]

Z-1i

C    -3.203038000000     -0.861462000000     -0.092355000000
C    -3.579336000000      0.478839000000      0.033198000000
C    -4.924483000000      0.850043000000     -0.002725000000
C    -5.888768000000     -0.137980000000     -0.166909000000
C    -5.502780000000     -1.479130000000     -0.291196000000
C    -4.160117000000     -1.858046000000     -0.254457000000
C    -2.438293000000      1.385785000000      0.193395000000
H    -5.196911000000      1.897582000000      0.097569000000
H    -6.941108000000      0.126345000000     -0.198811000000
H    -6.262524000000     -2.245281000000     -0.418628000000
H    -3.876376000000     -2.902111000000     -0.350323000000
S    -1.452848000000     -1.144865000000     -0.008497000000
C    -1.135328000000      0.610421000000      0.159392000000
N    -0.035923000000      1.246678000000      0.179368000000
C     1.254264000000      0.731553000000      0.129285000000
C     2.267949000000      1.643802000000     -0.218707000000
C     1.641378000000     -0.588945000000      0.431010000000
C     3.590631000000      1.260918000000     -0.326869000000
H     1.987363000000      2.675224000000     -0.416341000000
C     2.965805000000     -0.982063000000      0.350730000000
H     0.923423000000     -1.318771000000      0.790520000000
C     3.980541000000     -0.078339000000     -0.061437000000
H     4.327199000000      2.004054000000     -0.608646000000
H     3.216657000000     -2.001500000000      0.619057000000
O    -2.487477000000      2.596889000000      0.327529000000
N     5.278924000000     -0.479168000000     -0.184876000000
C     6.316628000000      0.510130000000     -0.429768000000
H     6.385416000000      1.242433000000      0.386778000000
H     7.275153000000     -0.000580000000     -0.521064000000
H     6.131100000000      1.047675000000     -1.365408000000
C     5.669825000000     -1.802219000000      0.275583000000
H     5.121176000000     -2.581914000000     -0.262711000000
H     6.732777000000     -1.943180000000      0.080739000000
H     5.491774000000     -1.929659000000      1.352534000000
