# Supplementary material for: Getting a molecular grip on the half-lives of iminothioindoxyl photoswitches
Source: Chem Sci. 2024 Jul 26;15(35):14379–89. doi: 10.1039/d4sc01457j (PMC11331343; doi:10.1039/d4sc01457j)
Supplement: SC-015-D4SC01457J-s002 [file SC-015-D4SC01457J-s002.zip › E-1i.txt]

E-1i

C     2.999743000000      0.689235000000     -0.198361000000
C     3.692662000000     -0.478546000000      0.138726000000
C     5.081284000000     -0.476036000000      0.237758000000
C     5.756664000000      0.718212000000     -0.013724000000
C     5.069931000000      1.891432000000     -0.355807000000
C     3.683615000000      1.880890000000     -0.449763000000
C     1.543317000000      0.520787000000     -0.244117000000
C     1.172708000000     -0.914184000000      0.128744000000
H     5.628391000000     -1.377114000000      0.499595000000
H     6.840638000000      0.734782000000      0.058141000000
H     5.623339000000      2.805616000000     -0.546350000000
H     3.125933000000      2.776746000000     -0.710819000000
O     0.737846000000      1.361360000000     -0.603169000000
S     2.650648000000     -1.882557000000      0.401845000000
N     0.051625000000     -1.511564000000      0.132085000000
C    -1.209302000000     -0.903344000000      0.069351000000
C    -1.553209000000      0.271176000000      0.755357000000
C    -2.226413000000     -1.598005000000     -0.600366000000
C    -2.846731000000      0.763436000000      0.722876000000
H    -0.806296000000      0.784747000000      1.353860000000
C    -3.515758000000     -1.094365000000     -0.675531000000
H    -1.988198000000     -2.542490000000     -1.083255000000
C    -3.860845000000      0.116975000000     -0.028838000000
H    -3.070498000000      1.657669000000      1.292528000000
H    -4.260180000000     -1.657942000000     -1.225350000000
N    -5.130248000000      0.640402000000     -0.115660000000
C    -5.510498000000      1.711587000000      0.792454000000
H    -4.872602000000      2.588554000000      0.649361000000
H    -6.536874000000      2.008208000000      0.573902000000
H    -5.450629000000      1.402866000000      1.846949000000
C    -6.199004000000     -0.201474000000     -0.630811000000
H    -6.348878000000     -1.102984000000     -0.017932000000
H    -7.125587000000      0.373325000000     -0.638264000000
H    -5.990318000000     -0.510467000000     -1.659192000000
