# Supplementary material for: Getting a molecular grip on the half-lives of iminothioindoxyl photoswitches
Source: Chem Sci. 2024 Jul 26;15(35):14379–89. doi: 10.1039/d4sc01457j (PMC11331343; doi:10.1039/d4sc01457j)
Supplement: SC-015-D4SC01457J-s002 [file SC-015-D4SC01457J-s002.zip › TS-1i.txt]

TS-1i

C     3.727716000000     -0.744673000000      0.000032000000
C     3.516164000000      0.643045000000     -0.000023000000
C     4.593596000000      1.533218000000      0.000186000000
C     5.887630000000      1.028756000000      0.000452000000
C     6.094159000000     -0.358261000000      0.000485000000
C     5.026342000000     -1.254089000000      0.000271000000
C     2.103029000000      1.020342000000     -0.000243000000
H     4.403990000000      2.603813000000      0.000137000000
H     6.738183000000      1.703313000000      0.000635000000
H     7.108537000000     -0.747768000000      0.000683000000
H     5.205180000000     -2.325545000000      0.000306000000
S     2.255761000000     -1.718939000000     -0.000203000000
C     1.203286000000     -0.201879000000     -0.000350000000
N    -0.028821000000     -0.191380000000     -0.000377000000
C    -1.376499000000     -0.124933000000     -0.000354000000
C    -2.164164000000     -1.299092000000     -0.000092000000
C    -2.046799000000      1.120479000000     -0.000466000000
C    -3.541544000000     -1.241484000000      0.000069000000
H    -1.661837000000     -2.263242000000      0.000060000000
C    -3.423432000000      1.195321000000     -0.000301000000
H    -1.452644000000      2.030961000000     -0.000649000000
C    -4.217658000000      0.012590000000     -0.000037000000
H    -4.105983000000     -2.166563000000      0.000423000000
H    -3.896498000000      2.170204000000     -0.000395000000
O     1.643868000000      2.154327000000     -0.000300000000
N    -5.572060000000      0.077856000000      0.000163000000
C    -6.243738000000      1.368614000000      0.000662000000
H    -5.984249000000      1.953750000000     -0.889789000000
H    -7.320560000000      1.204680000000      0.001026000000
H    -5.983572000000      1.953387000000      0.891157000000
C    -6.363040000000     -1.143501000000      0.000205000000
H    -6.159217000000     -1.750085000000      0.890760000000
H    -7.420165000000     -0.879984000000     -0.000374000000
H    -6.158396000000     -1.750575000000     -0.889810000000
