# Supplementary material for: Getting a molecular grip on the half-lives of iminothioindoxyl photoswitches
Source: Chem Sci. 2024 Jul 26;15(35):14379–89. doi: 10.1039/d4sc01457j (PMC11331343; doi:10.1039/d4sc01457j)
Supplement: SC-015-D4SC01457J-s002 [file SC-015-D4SC01457J-s002.zip › Z-1j.txt]

Z-1j

C     2.546974000000      0.684122000000     -0.370133000000
C     2.760285000000     -0.551746000000      0.249635000000
C     4.041157000000     -1.100518000000      0.332138000000
C     5.107954000000     -0.396325000000     -0.214345000000
C     4.885538000000      0.839682000000     -0.834194000000
C     3.607536000000      1.395519000000     -0.919513000000
C     1.530258000000     -1.156728000000      0.764329000000
H     4.185752000000     -2.061215000000      0.819490000000
H     6.113373000000     -0.801889000000     -0.162579000000
H     5.724340000000      1.382955000000     -1.260263000000
H     3.453583000000      2.355643000000     -1.403466000000
S     0.856857000000      1.241473000000     -0.365710000000
C     0.333587000000     -0.256465000000      0.454360000000
N    -0.839071000000     -0.641676000000      0.726268000000
C    -1.964831000000      0.167924000000      0.481776000000
C    -3.060771000000     -0.414610000000     -0.190087000000
C    -2.062757000000      1.473521000000      0.965127000000
C    -4.220626000000      0.332738000000     -0.393267000000
C    -3.229989000000      2.212788000000      0.774375000000
H    -1.235240000000      1.892391000000      1.532109000000
C    -4.298682000000      1.641533000000      0.089949000000
H    -5.066079000000     -0.096319000000     -0.919076000000
H    -3.299895000000      3.222770000000      1.166345000000
H    -5.211509000000      2.208436000000     -0.069428000000
O     1.413118000000     -2.214039000000      1.350429000000
O    -2.884128000000     -1.690136000000     -0.617014000000
C    -3.977470000000     -2.326191000000     -1.271514000000
H    -4.235949000000     -1.801603000000     -2.197258000000
H    -3.634913000000     -3.334215000000     -1.505079000000
H    -4.850562000000     -2.376867000000     -0.612450000000
