# Supplementary material for: Getting a molecular grip on the half-lives of iminothioindoxyl photoswitches
Source: Chem Sci. 2024 Jul 26;15(35):14379–89. doi: 10.1039/d4sc01457j (PMC11331343; doi:10.1039/d4sc01457j)
Supplement: SC-015-D4SC01457J-s002 [file SC-015-D4SC01457J-s002.zip › E-1j.txt]

E-1j

C    -2.414167000000      0.526094000000      0.348171000000
C    -2.893460000000     -0.620282000000     -0.294877000000
C    -4.256163000000     -0.894334000000     -0.334651000000
C    -5.125681000000      0.005800000000      0.283588000000
C    -4.653943000000      1.155451000000      0.930631000000
C    -3.289962000000      1.420387000000      0.967043000000
C    -0.955985000000      0.660819000000      0.296838000000
C    -0.353628000000     -0.503718000000     -0.510313000000
H    -4.638417000000     -1.782161000000     -0.829853000000
H    -6.193132000000     -0.194987000000      0.260437000000
H    -5.355111000000      1.836674000000      1.402182000000
H    -2.896116000000      2.304305000000      1.462027000000
O    -0.283199000000      1.512625000000      0.841044000000
S    -1.630760000000     -1.637102000000     -1.013341000000
N     0.855437000000     -0.768585000000     -0.767267000000
C     1.924118000000      0.119327000000     -0.526634000000
C     1.981224000000      1.384409000000     -1.110505000000
C     3.033135000000     -0.370824000000      0.190202000000
C     3.117980000000      2.177177000000     -0.967492000000
H     1.127678000000      1.731796000000     -1.687594000000
C     4.165810000000      0.429225000000      0.344442000000
C     4.203165000000      1.698947000000     -0.235885000000
H     3.153591000000      3.159121000000     -1.429526000000
H     5.020021000000      0.069094000000      0.906834000000
H     5.093655000000      2.309155000000     -0.114643000000
O     2.895318000000     -1.618449000000      0.712584000000
C     4.020389000000     -2.184510000000      1.376658000000
H     4.283023000000     -1.602171000000      2.266083000000
H     3.714165000000     -3.187540000000      1.674264000000
H     4.880802000000     -2.246770000000      0.701804000000
