# Supplementary material for: Getting a molecular grip on the half-lives of iminothioindoxyl photoswitches
Source: Chem Sci. 2024 Jul 26;15(35):14379–89. doi: 10.1039/d4sc01457j (PMC11331343; doi:10.1039/d4sc01457j)
Supplement: SC-015-D4SC01457J-s002 [file SC-015-D4SC01457J-s002.zip › TS-1j.txt]

TS-1j

C    -2.786340000000     -0.653183000000     -0.000001000000
C    -2.809980000000      0.749768000000      0.000001000000
C    -4.026869000000      1.428524000000      0.000003000000
C    -5.205396000000      0.682985000000      0.000004000000
C    -5.186861000000     -0.718587000000      0.000002000000
C    -3.971948000000     -1.392394000000     -0.000001000000
C    -1.436342000000     -1.212305000000     -0.000004000000
C    -0.376681000000     -0.106416000000     -0.000003000000
H    -4.060474000000      2.514211000000      0.000005000000
H    -6.158221000000      1.205221000000      0.000006000000
H    -6.120283000000     -1.272659000000      0.000002000000
H    -3.926688000000     -2.478701000000     -0.000002000000
O    -1.118152000000     -2.389073000000     -0.000006000000
S    -1.220714000000      1.526217000000      0.000000000000
N     0.838464000000     -0.283046000000     -0.000002000000
C     2.163043000000     -0.565051000000     -0.000001000000
C     2.624303000000     -1.893308000000      0.000001000000
C     3.105521000000      0.500021000000      0.000000000000
C     3.983716000000     -2.173582000000      0.000004000000
H     1.883007000000     -2.687742000000      0.000001000000
C     4.472108000000      0.211811000000      0.000002000000
C     4.897238000000     -1.116651000000      0.000005000000
H     4.331587000000     -3.201694000000      0.000006000000
H     5.205613000000      1.010216000000      0.000003000000
H     5.963914000000     -1.323976000000      0.000007000000
O     2.590627000000      1.745474000000     -0.000003000000
C     3.496084000000      2.847403000000     -0.000003000000
H     4.121651000000      2.835634000000     -0.898385000000
H     2.871044000000      3.740300000000     -0.000005000000
H     4.121649000000      2.835636000000      0.898382000000
