# Supplementary material for: Getting a molecular grip on the half-lives of iminothioindoxyl photoswitches
Source: Chem Sci. 2024 Jul 26;15(35):14379–89. doi: 10.1039/d4sc01457j (PMC11331343; doi:10.1039/d4sc01457j)
Supplement: SC-015-D4SC01457J-s002 [file SC-015-D4SC01457J-s002.zip › Z-1k.txt]

Z-1k

C     2.205789000000     -0.783170000000      0.241618000000
C     2.533187000000      0.508581000000     -0.185135000000
C     3.862208000000      0.932858000000     -0.233277000000
C     4.862197000000      0.046944000000      0.151171000000
C     4.526139000000     -1.244414000000      0.576685000000
C     3.199181000000     -1.676028000000      0.626766000000
C     1.362354000000      1.307563000000     -0.550427000000
H     4.094071000000      1.940715000000     -0.567900000000
H     5.903099000000      0.352993000000      0.122659000000
H     5.313491000000     -1.930735000000      0.875482000000
H     2.956651000000     -2.681665000000      0.957486000000
S     0.466234000000     -1.159778000000      0.225018000000
C     0.085861000000      0.489403000000     -0.344606000000
N    -1.050694000000      1.008083000000     -0.527189000000
C    -2.230977000000      0.248398000000     -0.347793000000
C    -3.166266000000      0.690728000000      0.604232000000
C    -2.482693000000     -0.870646000000     -1.147616000000
C    -4.345383000000     -0.044076000000      0.746810000000
C    -3.675281000000     -1.575499000000     -0.996123000000
H    -1.757792000000     -1.165840000000     -1.902300000000
C    -4.605582000000     -1.165651000000     -0.042385000000
H    -5.074264000000      0.276073000000      1.487960000000
H    -3.873987000000     -2.438696000000     -1.625023000000
H    -5.536057000000     -1.712061000000      0.083852000000
O     1.340850000000      2.452335000000     -0.954724000000
C    -2.875797000000      1.900475000000      1.449012000000
H    -2.001606000000      1.736424000000      2.089638000000
H    -2.655752000000      2.772827000000      0.822846000000
H    -3.729159000000      2.138361000000      2.089545000000
