# Supplementary material for: Getting a molecular grip on the half-lives of iminothioindoxyl photoswitches
Source: Chem Sci. 2024 Jul 26;15(35):14379–89. doi: 10.1039/d4sc01457j (PMC11331343; doi:10.1039/d4sc01457j)
Supplement: SC-015-D4SC01457J-s002 [file SC-015-D4SC01457J-s002.zip › E-1k.txt]

E-1k

C     2.008870000000     -0.670359000000     -0.038804000000
C     2.631912000000      0.581294000000     -0.102325000000
C     4.017282000000      0.687135000000     -0.054789000000
C     4.762439000000     -0.487913000000      0.059062000000
C     4.146600000000     -1.744457000000      0.125009000000
C     2.760974000000     -1.841078000000      0.075799000000
C     0.548042000000     -0.596780000000     -0.103070000000
C     0.103730000000      0.871790000000     -0.226432000000
H     4.510960000000      1.653131000000     -0.104736000000
H     5.846118000000     -0.420912000000      0.097125000000
H     4.753093000000     -2.640125000000      0.213914000000
H     2.256632000000     -2.802621000000      0.124166000000
O    -0.240414000000     -1.518903000000     -0.065454000000
S     1.514912000000      1.953907000000     -0.243001000000
N    -1.066653000000      1.335385000000     -0.306336000000
C    -2.222482000000      0.509631000000     -0.285846000000
C    -2.822559000000      0.155579000000     -1.494436000000
C    -2.802202000000      0.165948000000      0.946672000000
C    -4.004649000000     -0.583460000000     -1.489241000000
H    -2.355138000000      0.455080000000     -2.428863000000
C    -3.991826000000     -0.565032000000      0.922444000000
C    -4.593142000000     -0.945354000000     -0.278735000000
H    -4.464246000000     -0.867899000000     -2.431833000000
H    -4.451400000000     -0.843124000000      1.868553000000
H    -5.517931000000     -1.515205000000     -0.266467000000
C    -2.135424000000      0.555430000000      2.238101000000
H    -1.174468000000      0.039429000000      2.359754000000
H    -1.930058000000      1.631881000000      2.272068000000
H    -2.767666000000      0.297135000000      3.091860000000
