# Supplementary material for: Getting a molecular grip on the half-lives of iminothioindoxyl photoswitches
Source: Chem Sci. 2024 Jul 26;15(35):14379–89. doi: 10.1039/d4sc01457j (PMC11331343; doi:10.1039/d4sc01457j)
Supplement: SC-015-D4SC01457J-s002 [file SC-015-D4SC01457J-s002.zip › TS-1k.txt]

TS-1k

C    -2.646728000000     -0.675053000000     -0.244053000000
C    -2.503158000000      0.658333000000      0.167158000000
C    -3.620202000000      1.445699000000      0.455685000000
C    -4.887181000000      0.888989000000      0.331162000000
C    -5.024645000000     -0.442945000000     -0.080940000000
C    -3.914256000000     -1.236303000000     -0.372096000000
C    -1.112511000000      1.099806000000      0.235967000000
H    -3.482851000000      2.476957000000      0.771074000000
H    -5.769376000000      1.481942000000      0.551010000000
H    -6.017739000000     -0.872974000000     -0.177466000000
H    -4.040715000000     -2.266945000000     -0.690663000000
S    -1.128663000000     -1.530326000000     -0.567339000000
C    -0.149466000000     -0.040284000000     -0.148267000000
N     1.072459000000      0.042584000000     -0.156313000000
C     2.426101000000      0.185628000000     -0.130834000000
C     3.221239000000     -0.858343000000      0.395608000000
C     3.016552000000      1.360627000000     -0.627037000000
C     4.604123000000     -0.676721000000      0.418701000000
C     4.400922000000      1.489766000000     -0.635066000000
C     5.197328000000      0.475624000000     -0.100342000000
H     5.228116000000     -1.464380000000      0.834976000000
H     4.855106000000      2.389981000000     -1.039298000000
H     6.278484000000      0.580657000000     -0.085926000000
O    -0.688762000000      2.197666000000      0.542365000000
C     2.567990000000     -2.104490000000      0.920630000000
H     1.906487000000     -1.885881000000      1.767316000000
H     1.953504000000     -2.577219000000      0.144426000000
H     3.319341000000     -2.826079000000      1.251865000000
H     2.374485000000      2.147740000000     -1.012265000000
