# Supplementary material for: Getting a molecular grip on the half-lives of iminothioindoxyl photoswitches
Source: Chem Sci. 2024 Jul 26;15(35):14379–89. doi: 10.1039/d4sc01457j (PMC11331343; doi:10.1039/d4sc01457j)
Supplement: SC-015-D4SC01457J-s002 [file SC-015-D4SC01457J-s002.zip › Z-1l.txt]

Z-1l

C    -2.228720000000     -0.834875000000     -0.078620000000
C    -2.614171000000      0.504996000000      0.045978000000
C    -3.962799000000      0.863002000000      0.075530000000
C    -4.923569000000     -0.137474000000     -0.021028000000
C    -4.529367000000     -1.475477000000     -0.144207000000
C    -3.181837000000     -1.841345000000     -0.174671000000
C    -1.478743000000      1.424942000000      0.135091000000
H    -4.240129000000      1.909497000000      0.172414000000
H    -5.978823000000      0.115583000000     -0.000737000000
H    -5.286093000000     -2.251486000000     -0.218913000000
H    -2.893386000000     -2.883973000000     -0.270973000000
S    -0.468723000000     -1.108930000000     -0.102979000000
C    -0.166252000000      0.640039000000      0.061741000000
N     0.952762000000      1.219515000000      0.115814000000
C     2.138796000000      0.438034000000      0.042755000000
C     2.725871000000      0.219184000000     -1.213582000000
C     2.711494000000     -0.034944000000      1.234071000000
C     3.914811000000     -0.513440000000     -1.259031000000
C     3.900735000000     -0.762841000000      1.141396000000
C     4.499986000000     -1.004799000000     -0.093402000000
H     4.383612000000     -0.694269000000     -2.223602000000
H     4.358633000000     -1.138444000000      2.053597000000
H     5.425878000000     -1.570827000000     -0.146693000000
O    -1.504964000000      2.632851000000      0.250110000000
C     2.057849000000      0.245126000000      2.561358000000
H     1.904391000000      1.320749000000      2.706932000000
H     1.074284000000     -0.234211000000      2.637714000000
H     2.678729000000     -0.128977000000      3.379674000000
C     2.085041000000      0.765356000000     -2.461848000000
H     1.098714000000      0.319444000000     -2.638513000000
H     1.939864000000      1.849528000000     -2.389148000000
H     2.709519000000      0.557954000000     -3.334847000000
