# Supplementary material for: Getting a molecular grip on the half-lives of iminothioindoxyl photoswitches
Source: Chem Sci. 2024 Jul 26;15(35):14379–89. doi: 10.1039/d4sc01457j (PMC11331343; doi:10.1039/d4sc01457j)
Supplement: SC-015-D4SC01457J-s002 [file SC-015-D4SC01457J-s002.zip › E-1l.txt]

E-1l

C     2.135372000000     -0.650171000000      0.210147000000
C     2.741970000000      0.555761000000     -0.159376000000
C     4.127027000000      0.671421000000     -0.192901000000
C     4.888276000000     -0.446662000000      0.152339000000
C     4.288879000000     -1.657280000000      0.523548000000
C     2.903510000000     -1.764230000000      0.553944000000
C     0.672508000000     -0.594328000000      0.191242000000
C     0.207949000000      0.807208000000     -0.241672000000
H     4.608217000000      1.602284000000     -0.478571000000
H     5.971841000000     -0.371035000000      0.130979000000
H     4.908086000000     -2.509047000000      0.786466000000
H     2.410827000000     -2.690693000000      0.837716000000
O    -0.104400000000     -1.485556000000      0.467218000000
S     1.605730000000      1.859662000000     -0.560406000000
N    -0.970310000000      1.236621000000     -0.375020000000
C    -2.115224000000      0.428176000000     -0.138715000000
C    -2.653639000000     -0.312907000000     -1.201215000000
C    -2.730108000000      0.488654000000      1.120185000000
C    -3.838812000000     -1.015926000000     -0.973226000000
C    -3.913059000000     -0.231003000000      1.306345000000
C    -4.468557000000     -0.980079000000      0.270341000000
H    -4.268125000000     -1.597890000000     -1.785813000000
H    -4.400033000000     -0.197843000000      2.278484000000
H    -5.391249000000     -1.531151000000      0.430105000000
C    -1.946816000000     -0.357608000000     -2.529219000000
H    -1.766729000000      0.651477000000     -2.918920000000
H    -0.969279000000     -0.848587000000     -2.441911000000
H    -2.538611000000     -0.911349000000     -3.263087000000
C    -2.103224000000      1.289382000000      2.229331000000
H    -1.124563000000      0.880190000000      2.509996000000
H    -1.940408000000      2.330185000000      1.924255000000
H    -2.740596000000      1.284521000000      3.117611000000
