# Supplementary material for: Getting a molecular grip on the half-lives of iminothioindoxyl photoswitches
Source: Chem Sci. 2024 Jul 26;15(35):14379–89. doi: 10.1039/d4sc01457j (PMC11331343; doi:10.1039/d4sc01457j)
Supplement: SC-015-D4SC01457J-s002 [file SC-015-D4SC01457J-s002.zip › TS-1l.txt]

TS-1l

C    -2.781681000000     -0.651932000000      0.374519000000
C    -2.596483000000      0.540914000000     -0.339318000000
C    -3.688824000000      1.285451000000     -0.790328000000
C    -4.972939000000      0.827012000000     -0.522166000000
C    -5.151697000000     -0.365265000000      0.191330000000
C    -4.065883000000     -1.114250000000      0.647008000000
C    -1.191780000000      0.891762000000     -0.533767000000
H    -3.519729000000      2.207458000000     -1.340873000000
H    -5.836738000000      1.389024000000     -0.862991000000
H    -6.158067000000     -0.718881000000      0.397967000000
H    -4.224140000000     -2.036276000000      1.198772000000
S    -1.289508000000     -1.470416000000      0.871954000000
C    -0.265715000000     -0.163772000000      0.106874000000
N     0.957994000000     -0.133362000000      0.088453000000
C     2.314083000000     -0.039980000000      0.036830000000
C     3.052251000000     -1.119855000000     -0.496087000000
C     2.945164000000      1.126754000000      0.522017000000
C     4.439610000000     -0.997856000000     -0.556658000000
C     4.338150000000      1.181585000000      0.478751000000
C     5.085793000000      0.136871000000     -0.064808000000
H     5.019661000000     -1.814478000000     -0.980577000000
H     4.838855000000      2.067127000000      0.863440000000
H     6.169252000000      0.205992000000     -0.104159000000
O    -0.732504000000      1.856604000000     -1.112050000000
C     2.114018000000      2.246233000000      1.079487000000
H     1.376149000000      2.586821000000      0.342519000000
H     1.555996000000      1.928711000000      1.969048000000
H     2.744714000000      3.094634000000      1.358282000000
C     2.328570000000     -2.338887000000     -0.992925000000
H     1.704450000000     -2.771453000000     -0.200738000000
H     1.662895000000     -2.099108000000     -1.831121000000
H     3.037072000000     -3.100917000000     -1.328154000000
