# Supplementary material for: Getting a molecular grip on the half-lives of iminothioindoxyl photoswitches
Source: Chem Sci. 2024 Jul 26;15(35):14379–89. doi: 10.1039/d4sc01457j (PMC11331343; doi:10.1039/d4sc01457j)
Supplement: SC-015-D4SC01457J-s002 [file SC-015-D4SC01457J-s002.zip › Z-1m.txt]

Z-1m

C     2.514157000000     -0.662620000000      0.416782000000
C     2.751738000000      0.529469000000     -0.276222000000
C     4.038293000000      1.064195000000     -0.362788000000
C     5.086560000000      0.390371000000      0.253232000000
C     4.840310000000     -0.802203000000      0.945045000000
C     3.556489000000     -1.343559000000      1.035297000000
C     1.539378000000      1.107322000000     -0.858752000000
H     4.201287000000      1.991259000000     -0.906276000000
H     6.095897000000      0.785895000000      0.200108000000
H     5.664734000000     -1.322185000000      1.424812000000
H     3.384057000000     -2.269960000000      1.575472000000
S     0.819855000000     -1.207556000000      0.411212000000
C     0.328919000000      0.235285000000     -0.520914000000
N    -0.835161000000      0.598087000000     -0.848791000000
C    -1.965521000000     -0.197561000000     -0.552378000000
C    -3.015615000000      0.390926000000      0.179641000000
C    -2.060683000000     -1.503442000000     -1.041432000000
C    -4.145503000000     -0.391241000000      0.427456000000
C    -3.207395000000     -2.255374000000     -0.792346000000
H    -1.251917000000     -1.912376000000     -1.642191000000
C    -4.247211000000     -1.700058000000     -0.050854000000
H    -4.969110000000      0.026635000000      0.998851000000
H    -3.284171000000     -3.266578000000     -1.181707000000
H    -5.143836000000     -2.279102000000      0.152035000000
O     1.442580000000      2.125538000000     -1.513451000000
C    -2.865979000000      1.811672000000      0.676437000000
H    -2.010907000000      1.854606000000      1.364399000000
H    -2.585205000000      2.443791000000     -0.176352000000
C    -4.095887000000      2.395382000000      1.362142000000
H    -4.363573000000      1.836615000000      2.265335000000
H    -3.896818000000      3.429983000000      1.658369000000
H    -4.964926000000      2.400012000000      0.694821000000
