# Supplementary material for: Getting a molecular grip on the half-lives of iminothioindoxyl photoswitches
Source: Chem Sci. 2024 Jul 26;15(35):14379–89. doi: 10.1039/d4sc01457j (PMC11331343; doi:10.1039/d4sc01457j)
Supplement: SC-015-D4SC01457J-s002 [file SC-015-D4SC01457J-s002.zip › E-1m.txt]

E-1m

C     2.181031000000     -0.584061000000      0.322694000000
C     2.766864000000      0.439630000000     -0.430320000000
C     4.148684000000      0.588626000000     -0.470713000000
C     4.927978000000     -0.310291000000      0.259615000000
C     4.349345000000     -1.337314000000      1.016580000000
C     2.967065000000     -1.477982000000      1.052359000000
C     0.717917000000     -0.591996000000      0.257208000000
C     0.231926000000      0.523509000000     -0.687445000000
H     4.614001000000      1.379957000000     -1.051100000000
H     6.009194000000     -0.206521000000      0.237526000000
H     4.982320000000     -2.020679000000      1.573711000000
H     2.491109000000     -2.265526000000      1.630811000000
O    -0.041393000000     -1.310057000000      0.874859000000
S     1.608466000000      1.479696000000     -1.282598000000
N    -0.950436000000      0.834957000000     -1.002145000000
C    -2.072107000000      0.040480000000     -0.654626000000
C    -2.266805000000     -1.190775000000     -1.289305000000
C    -3.036044000000      0.566489000000      0.219736000000
C    -3.417660000000     -1.929154000000     -1.032626000000
H    -1.510945000000     -1.556450000000     -1.980358000000
C    -4.177800000000     -0.202022000000      0.469247000000
C    -4.376730000000     -1.437207000000     -0.145505000000
H    -3.564005000000     -2.885522000000     -1.527255000000
H    -4.926140000000      0.187289000000      1.156937000000
H    -5.277713000000     -2.008478000000      0.059792000000
C    -2.808718000000      1.882072000000      0.920379000000
H    -2.377127000000      2.604105000000      0.215779000000
H    -3.774617000000      2.282388000000      1.247323000000
C    -1.881542000000      1.741745000000      2.133248000000
H    -2.292179000000      1.026491000000      2.854691000000
H    -0.887582000000      1.387821000000      1.837384000000
H    -1.758003000000      2.705247000000      2.639322000000
