# Supplementary material for: Getting a molecular grip on the half-lives of iminothioindoxyl photoswitches
Source: Chem Sci. 2024 Jul 26;15(35):14379–89. doi: 10.1039/d4sc01457j (PMC11331343; doi:10.1039/d4sc01457j)
Supplement: SC-015-D4SC01457J-s002 [file SC-015-D4SC01457J-s002.zip › TS-1m.txt]

TS-1m

C     2.747983000000      0.612247000000     -0.309564000000
C     2.647780000000     -0.707597000000      0.155131000000
C     3.788797000000     -1.438818000000      0.493518000000
C     5.036123000000     -0.840221000000      0.364871000000
C     5.130627000000      0.477850000000     -0.100988000000
C     3.996365000000      1.214855000000     -0.442590000000
C     1.273041000000     -1.197355000000      0.226425000000
H     3.684705000000     -2.460498000000      0.850229000000
H     5.936117000000     -1.389571000000      0.622842000000
H     6.108382000000      0.941135000000     -0.200775000000
H     4.089106000000      2.235251000000     -0.803017000000
S     1.204671000000      1.392496000000     -0.692596000000
C     0.273917000000     -0.116115000000     -0.215524000000
N    -0.945685000000     -0.239552000000     -0.228051000000
C    -2.295164000000     -0.431423000000     -0.203283000000
C    -3.157840000000      0.682413000000     -0.068924000000
C    -2.816579000000     -1.733270000000     -0.317265000000
C    -4.532735000000      0.444203000000     -0.034517000000
C    -4.191013000000     -1.935348000000     -0.321506000000
C    -5.050387000000     -0.844773000000     -0.168842000000
H    -5.209311000000      1.287961000000      0.081969000000
H    -4.590891000000     -2.939704000000     -0.426801000000
H    -6.125980000000     -0.998060000000     -0.155142000000
O     0.889638000000     -2.297859000000      0.578243000000
H    -2.123665000000     -2.564694000000     -0.413103000000
C    -2.592932000000      2.069358000000      0.081704000000
H    -1.795520000000      2.216331000000     -0.657849000000
H    -3.378791000000      2.799365000000     -0.138696000000
C    -2.037058000000      2.324143000000      1.487537000000
H    -1.616698000000      3.332945000000      1.557708000000
H    -2.829013000000      2.229865000000      2.238796000000
H    -1.246029000000      1.608577000000      1.738697000000
