# Supplementary material for: Getting a molecular grip on the half-lives of iminothioindoxyl photoswitches
Source: Chem Sci. 2024 Jul 26;15(35):14379–89. doi: 10.1039/d4sc01457j (PMC11331343; doi:10.1039/d4sc01457j)
Supplement: SC-015-D4SC01457J-s002 [file SC-015-D4SC01457J-s002.zip › Z-1n.txt]

Z-1n

C     2.682268000000      0.670472000000     -0.412108000000
C     2.883898000000     -0.528407000000      0.280691000000
C     4.150069000000     -1.111683000000      0.351133000000
C     5.214923000000     -0.478726000000     -0.279846000000
C     5.005013000000      0.721837000000     -0.969869000000
C     3.741279000000      1.310975000000     -1.044884000000
C     1.658624000000     -1.058890000000      0.880865000000
H     4.284145000000     -2.044073000000      0.893430000000
H     6.209118000000     -0.912288000000     -0.239707000000
H     5.842297000000      1.210220000000     -1.460473000000
H     3.596192000000      2.242512000000     -1.584243000000
S     1.008570000000      1.275915000000     -0.391032000000
C     0.476789000000     -0.144277000000      0.552195000000
N    -0.696949000000     -0.458375000000      0.894400000000
C    -1.788776000000      0.394795000000      0.596974000000
C    -2.837094000000     -0.096922000000     -0.204819000000
C    -1.836706000000      1.677059000000      1.153306000000
C    -3.916337000000      0.758076000000     -0.444588000000
C    -2.934834000000      2.499546000000      0.911353000000
H    -1.025458000000      2.013137000000      1.794690000000
C    -3.973742000000      2.040283000000      0.105237000000
H    -4.735218000000      0.419309000000     -1.073066000000
H    -2.973193000000      3.491529000000      1.352356000000
H    -4.832146000000      2.675077000000     -0.096236000000
O     1.532523000000     -2.068545000000      1.543422000000
C    -2.783210000000     -1.514743000000     -0.747576000000
H    -1.736964000000     -1.739616000000     -0.988504000000
C    -3.604737000000     -1.712465000000     -2.021444000000
H    -3.341651000000     -0.979832000000     -2.792616000000
H    -3.417919000000     -2.712879000000     -2.426199000000
H    -4.680496000000     -1.634693000000     -1.826973000000
C    -3.240874000000     -2.499765000000      0.338197000000
H    -2.637787000000     -2.406752000000      1.247317000000
H    -4.288734000000     -2.310527000000      0.601747000000
H    -3.160154000000     -3.531772000000     -0.022091000000
