# Supplementary material for: Getting a molecular grip on the half-lives of iminothioindoxyl photoswitches
Source: Chem Sci. 2024 Jul 26;15(35):14379–89. doi: 10.1039/d4sc01457j (PMC11331343; doi:10.1039/d4sc01457j)
Supplement: SC-015-D4SC01457J-s002 [file SC-015-D4SC01457J-s002.zip › E-1n.txt]

E-1n

C    -2.480809000000      0.461208000000      0.424442000000
C    -2.986517000000     -0.490432000000     -0.468058000000
C    -4.348725000000     -0.765538000000     -0.514749000000
C    -5.190308000000     -0.066063000000      0.351938000000
C    -4.691879000000      0.887586000000      1.249020000000
C    -3.328619000000      1.155153000000      1.289908000000
C    -1.026951000000      0.621236000000      0.346015000000
C    -0.461550000000     -0.285982000000     -0.762969000000
H    -4.751925000000     -1.502632000000     -1.203014000000
H    -6.257017000000     -0.270426000000      0.326958000000
H    -5.371871000000      1.414737000000      1.910674000000
H    -2.913997000000      1.889501000000      1.975724000000
O    -0.326233000000      1.309367000000      1.059910000000
S    -1.757005000000     -1.273221000000     -1.479760000000
N     0.734736000000     -0.433852000000     -1.138888000000
C     1.794652000000      0.398344000000     -0.701799000000
C     1.818421000000      1.741314000000     -1.092126000000
C     2.870383000000     -0.179329000000     -0.004705000000
C     2.906625000000      2.541253000000     -0.760786000000
H     0.980257000000      2.143340000000     -1.656349000000
C     3.945554000000      0.652484000000      0.326984000000
C     3.971533000000      1.997251000000     -0.041692000000
H     2.921676000000      3.584259000000     -1.064764000000
H     4.786636000000      0.240686000000      0.877974000000
H     4.825348000000      2.614500000000      0.223732000000
C     2.800693000000     -1.635812000000      0.412689000000
H     2.287721000000     -2.176029000000     -0.394906000000
C     1.950446000000     -1.783900000000      1.683136000000
H     2.418922000000     -1.248371000000      2.518114000000
H     0.940703000000     -1.379672000000      1.547980000000
H     1.858900000000     -2.839910000000      1.962406000000
C     4.172550000000     -2.278347000000      0.616755000000
H     4.055472000000     -3.355386000000      0.778190000000
H     4.821779000000     -2.133887000000     -0.253959000000
H     4.683195000000     -1.869707000000      1.496304000000
