# Supplementary material for: Getting a molecular grip on the half-lives of iminothioindoxyl photoswitches
Source: Chem Sci. 2024 Jul 26;15(35):14379–89. doi: 10.1039/d4sc01457j (PMC11331343; doi:10.1039/d4sc01457j)
Supplement: SC-015-D4SC01457J-s002 [file SC-015-D4SC01457J-s002.zip › TS-1n.txt]

TS-1n

C    -2.992963000000     -0.588074000000      0.472035000000
C    -2.727307000000      0.292926000000     -0.586093000000
C    -3.757646000000      1.003278000000     -1.206091000000
C    -5.061192000000      0.825927000000     -0.758568000000
C    -5.320280000000     -0.054751000000      0.299523000000
C    -4.296365000000     -0.768021000000      0.924813000000
C    -1.311265000000      0.376162000000     -0.931987000000
H    -3.525883000000      1.680298000000     -2.024367000000
H    -5.878157000000      1.366740000000     -1.225611000000
H    -6.341429000000     -0.189176000000      0.645481000000
H    -4.516360000000     -1.446804000000      1.743615000000
S    -1.572670000000     -1.412439000000      1.143396000000
C    -0.469166000000     -0.556603000000     -0.032502000000
N     0.744625000000     -0.688946000000     -0.105429000000
C     2.095689000000     -0.781419000000     -0.225386000000
C     2.668617000000     -2.004007000000     -0.614685000000
C     2.903461000000      0.352505000000      0.037644000000
C     4.046985000000     -2.102573000000     -0.771240000000
C     4.284403000000      0.200474000000     -0.094113000000
C     4.862027000000     -1.004122000000     -0.501683000000
H     4.481078000000     -3.045798000000     -1.091481000000
H     4.929909000000      1.050703000000      0.108593000000
H     5.940245000000     -1.079823000000     -0.608350000000
O    -0.782783000000      1.057268000000     -1.787103000000
H     2.019419000000     -2.853744000000     -0.804522000000
C     2.245442000000      1.641914000000      0.486699000000
H     1.336926000000      1.763265000000     -0.120734000000
C     1.816314000000      1.543529000000      1.959176000000
H     1.170121000000      0.678115000000      2.143895000000
H     2.699506000000      1.449411000000      2.602935000000
H     1.269026000000      2.444430000000      2.259354000000
C     3.117824000000      2.878974000000      0.278580000000
H     3.989128000000      2.873797000000      0.943767000000
H     3.474477000000      2.955970000000     -0.754491000000
H     2.537141000000      3.779402000000      0.505670000000
