# Supplementary material for: Getting a molecular grip on the half-lives of iminothioindoxyl photoswitches
Source: Chem Sci. 2024 Jul 26;15(35):14379–89. doi: 10.1039/d4sc01457j (PMC11331343; doi:10.1039/d4sc01457j)
Supplement: SC-015-D4SC01457J-s002 [file SC-015-D4SC01457J-s002.zip › Z-1o.txt]

Z-1o

C     2.800425000000     -0.667123000000     -0.455012000000
C     2.987874000000      0.445212000000      0.361121000000
C     4.243085000000      1.026366000000      0.494754000000
C     5.308661000000      0.480751000000     -0.199465000000
C     5.110975000000     -0.633469000000     -1.013963000000
C     3.859005000000     -1.221545000000     -1.152238000000
C     1.762594000000      0.891919000000      1.017864000000
H     4.366486000000      1.890327000000      1.135266000000
H     6.294667000000      0.914946000000     -0.112178000000
H     5.949561000000     -1.054434000000     -1.552814000000
H     3.721508000000     -2.086703000000     -1.786534000000
S     1.137408000000     -1.284861000000     -0.501131000000
C     0.593004000000      0.001658000000      0.593916000000
N    -0.575064000000      0.252953000000      0.985489000000
C    -1.652052000000     -0.575850000000      0.625139000000
C    -1.684146000000     -1.914385000000      1.016287000000
C    -2.743235000000     -0.054302000000     -0.067812000000
C    -2.779383000000     -2.707532000000      0.716631000000
H    -0.850642000000     -2.312695000000      1.580681000000
C    -3.833387000000     -0.847921000000     -0.383513000000
C    -3.852159000000     -2.177381000000      0.013309000000
H    -2.793339000000     -3.740635000000      1.035904000000
H    -4.663340000000     -0.428094000000     -0.934694000000
H    -4.708748000000     -2.792430000000     -0.226044000000
O     1.625657000000      1.814353000000      1.781902000000
Br   -2.720630000000      1.760103000000     -0.619350000000
