# Supplementary material for: Getting a molecular grip on the half-lives of iminothioindoxyl photoswitches
Source: Chem Sci. 2024 Jul 26;15(35):14379–89. doi: 10.1039/d4sc01457j (PMC11331343; doi:10.1039/d4sc01457j)
Supplement: SC-015-D4SC01457J-s002 [file SC-015-D4SC01457J-s002.zip › E-1o.txt]

E-1o

C    -2.946525000000     -0.598275000000      0.365561000000
C    -3.665671000000      0.221126000000     -0.501233000000
C    -5.012743000000     -0.000438000000     -0.729242000000
C    -5.621273000000     -1.061065000000     -0.068905000000
C    -4.909110000000     -1.886948000000      0.800504000000
C    -3.562955000000     -1.657569000000      1.021689000000
C    -1.540936000000     -0.224041000000      0.489848000000
C    -1.250877000000      1.003036000000     -0.390667000000
H    -5.579314000000      0.630358000000     -1.400562000000
H    -6.673939000000     -1.247180000000     -0.236737000000
H    -5.411420000000     -2.704026000000      1.298813000000
H    -2.983517000000     -2.281239000000      1.690456000000
O    -0.693302000000     -0.759938000000      1.159764000000
S    -2.714091000000      1.514889000000     -1.245037000000
N    -0.163167000000      1.611270000000     -0.541860000000
C     1.021864000000      1.240382000000      0.131856000000
C     1.320544000000      1.795906000000      1.371824000000
C     1.928671000000      0.398153000000     -0.503663000000
C     2.519457000000      1.478804000000      1.989210000000
C     3.116567000000      0.101526000000      0.141308000000
C     3.432783000000      0.624729000000      1.383993000000
H     0.610523000000      2.462180000000      1.842707000000
H     2.750042000000      1.901731000000      2.957983000000
H     1.693679000000     -0.014563000000     -1.474661000000
H     4.367746000000      0.381499000000      1.867556000000
Br    4.353185000000     -1.062238000000     -0.717787000000
