# Supplementary material for: Getting a molecular grip on the half-lives of iminothioindoxyl photoswitches
Source: Chem Sci. 2024 Jul 26;15(35):14379–89. doi: 10.1039/d4sc01457j (PMC11331343; doi:10.1039/d4sc01457j)
Supplement: SC-015-D4SC01457J-s002 [file SC-015-D4SC01457J-s002.zip › TS-1o.txt]

TS-1o

C     3.046133000000      0.187162000000     -0.702913000000
C     2.915587000000     -0.489783000000      0.509838000000
C     4.024457000000     -0.741303000000      1.309754000000
C     5.268490000000     -0.309608000000      0.885467000000
C     5.390894000000      0.365572000000     -0.328214000000
C     4.287832000000      0.621635000000     -1.134277000000
C     1.545621000000     -0.879788000000      0.813717000000
H     3.896907000000     -1.268312000000      2.246833000000
H     6.145005000000     -0.494060000000      1.490515000000
H     6.366631000000      0.700569000000     -0.654904000000
H     4.401290000000      1.147237000000     -2.072685000000
S     1.534886000000      0.429033000000     -1.593586000000
C     0.591543000000     -0.425574000000     -0.316240000000
N    -0.613925000000     -0.616084000000     -0.316991000000
C    -1.936607000000     -0.855262000000     -0.275447000000
C    -2.444299000000     -2.127535000000     -0.581418000000
C    -2.847103000000      0.157568000000      0.060331000000
C    -3.806461000000     -2.359018000000     -0.555509000000
H    -1.747431000000     -2.913066000000     -0.838152000000
C    -4.207681000000     -0.089188000000      0.103779000000
C    -4.696377000000     -1.348848000000     -0.209538000000
H    -4.174736000000     -3.346253000000     -0.801068000000
H    -4.883690000000      0.710274000000      0.374878000000
H    -5.760608000000     -1.535262000000     -0.181932000000
O     1.126621000000     -1.468727000000      1.777532000000
Br   -2.180263000000      1.884588000000      0.470188000000
