# Supplementary material for: Getting a molecular grip on the half-lives of iminothioindoxyl photoswitches
Source: Chem Sci. 2024 Jul 26;15(35):14379–89. doi: 10.1039/d4sc01457j (PMC11331343; doi:10.1039/d4sc01457j)
Supplement: SC-015-D4SC01457J-s002 [file SC-015-D4SC01457J-s002.zip › Z-1p.txt]

Z-1p

C     2.796687000000     -0.000002000000     -0.887801000000
C     3.123514000000     -0.000028000000      0.465760000000
C     4.450548000000     -0.000053000000      0.876630000000
C     5.446652000000     -0.000051000000     -0.084614000000
C     5.108770000000     -0.000022000000     -1.436660000000
C     3.782846000000      0.000002000000     -1.856472000000
C     1.955282000000     -0.000025000000      1.341738000000
H     4.682764000000     -0.000074000000      1.933958000000
H     6.486580000000     -0.000071000000      0.209986000000
H     5.893686000000     -0.000020000000     -2.181509000000
H     3.536332000000      0.000024000000     -2.909313000000
S     1.052691000000      0.000021000000     -1.230049000000
C     0.678376000000     -0.000009000000      0.495485000000
N    -0.456149000000     -0.000021000000      1.038360000000
C    -1.608733000000      0.000005000000      0.233120000000
C    -2.219961000000     -1.193153000000     -0.155011000000
C    -2.219919000000      1.193185000000     -0.155000000000
C    -3.387587000000     -1.201954000000     -0.898366000000
C    -3.387548000000      1.202032000000     -0.898356000000
C    -3.969809000000      0.000052000000     -1.268329000000
O     1.926617000000     -0.000029000000      2.545615000000
H    -3.837390000000      2.142144000000     -1.184382000000
H    -3.837464000000     -2.142046000000     -1.184402000000
H    -4.882975000000      0.000068000000     -1.846819000000
Br   -1.434319000000     -2.842999000000      0.351088000000
Br   -1.434229000000      2.843004000000      0.351114000000
