# Supplementary material for: Getting a molecular grip on the half-lives of iminothioindoxyl photoswitches
Source: Chem Sci. 2024 Jul 26;15(35):14379–89. doi: 10.1039/d4sc01457j (PMC11331343; doi:10.1039/d4sc01457j)
Supplement: SC-015-D4SC01457J-s002 [file SC-015-D4SC01457J-s002.zip › E-1p.txt]

E-1p

C    -2.670984000000      0.000041000000      0.741563000000
C    -3.232213000000      0.000154000000     -0.533312000000
C    -4.604789000000      0.000215000000     -0.703138000000
C    -5.402755000000      0.000165000000      0.435366000000
C    -4.850595000000      0.000054000000      1.715710000000
C    -3.476064000000     -0.000012000000      1.874681000000
C    -1.211834000000     -0.000021000000      0.731075000000
C    -0.704561000000      0.000071000000     -0.721105000000
H    -5.048374000000      0.000296000000     -1.689375000000
H    -6.478596000000      0.000212000000      0.319865000000
H    -5.498402000000      0.000019000000      2.580978000000
H    -3.018443000000     -0.000095000000      2.855720000000
O    -0.459964000000     -0.000133000000      1.673106000000
S    -2.052487000000      0.000198000000     -1.855941000000
N     0.487492000000      0.000073000000     -1.118190000000
C     1.586395000000     -0.000032000000     -0.244266000000
C     2.194271000000      1.190721000000      0.152796000000
C     2.194097000000     -1.190900000000      0.152730000000
C     3.346931000000      1.200945000000      0.917890000000
C     3.346757000000     -1.201334000000      0.917816000000
C     3.923984000000     -0.000246000000      1.299505000000
H     3.789389000000      2.141896000000      1.212650000000
H     3.789089000000     -2.142362000000      1.212518000000
H     4.826551000000     -0.000333000000      1.894299000000
Br    1.401413000000     -2.838887000000     -0.352538000000
Br    1.401845000000      2.838853000000     -0.352404000000
