# Supplementary material for: Getting a molecular grip on the half-lives of iminothioindoxyl photoswitches
Source: Chem Sci. 2024 Jul 26;15(35):14379–89. doi: 10.1039/d4sc01457j (PMC11331343; doi:10.1039/d4sc01457j)
Supplement: SC-015-D4SC01457J-s002 [file SC-015-D4SC01457J-s002.zip › TS-1p.txt]

TS-1p

C    -3.324629000000     -0.125081000000     -0.716490000000
C    -3.146341000000      0.102744000000      0.647691000000
C    -4.238560000000      0.237472000000      1.496604000000
C    -5.513370000000      0.141782000000      0.967139000000
C    -5.682355000000     -0.086388000000     -0.397454000000
C    -4.595557000000     -0.222292000000     -1.254049000000
C    -1.747321000000      0.179015000000      1.044999000000
H    -4.074978000000      0.414348000000      2.552071000000
H    -6.378122000000      0.242928000000      1.607656000000
H    -6.682105000000     -0.160483000000     -0.804734000000
H    -4.744280000000     -0.399738000000     -2.310475000000
S    -1.826796000000     -0.272808000000     -1.653972000000
C    -0.829577000000     -0.023222000000     -0.185615000000
N     0.391772000000     -0.013044000000     -0.133270000000
C     1.725353000000     -0.001285000000     -0.031767000000
C     2.454474000000      1.200358000000     -0.027070000000
C     2.464538000000     -1.192852000000      0.066366000000
C     3.832540000000      1.211363000000      0.067480000000
C     3.841502000000     -1.185562000000      0.173728000000
C     4.531551000000      0.017744000000      0.171463000000
O    -1.280041000000      0.367243000000      2.138171000000
H     4.374048000000     -2.123035000000      0.253765000000
H     4.358436000000      2.155946000000      0.063876000000
H     5.609072000000      0.025295000000      0.250488000000
Br    1.498443000000      2.829982000000     -0.156102000000
Br    1.519588000000     -2.834546000000      0.057253000000
