# Supplementary material for: Getting a molecular grip on the half-lives of iminothioindoxyl photoswitches
Source: Chem Sci. 2024 Jul 26;15(35):14379–89. doi: 10.1039/d4sc01457j (PMC11331343; doi:10.1039/d4sc01457j)
Supplement: SC-015-D4SC01457J-s002 [file SC-015-D4SC01457J-s002.zip › Z-1s.txt]

Z-1s

C     2.267483000000     -0.783928000000      0.200589000000
C     2.554994000000      0.538424000000     -0.152188000000
C     3.870786000000      1.003297000000     -0.176752000000
C     4.896575000000      0.125925000000      0.156899000000
C     4.599246000000     -1.196464000000      0.508783000000
C     3.285258000000     -1.669066000000      0.534193000000
C     1.359431000000      1.321915000000     -0.467610000000
H     4.072828000000      2.034711000000     -0.453881000000
H     5.928068000000      0.463250000000      0.145911000000
H     5.406803000000     -1.874972000000      0.768780000000
H     3.071930000000     -2.698115000000      0.807914000000
S     0.538862000000     -1.209027000000      0.162902000000
C     0.105950000000      0.458849000000     -0.292352000000
N    -1.040509000000      0.978096000000     -0.418177000000
C    -2.216837000000      0.220898000000     -0.279650000000
C    -3.241654000000      0.729197000000      0.522616000000
C    -2.457617000000     -0.971474000000     -0.972750000000
C    -4.453342000000      0.083305000000      0.683460000000
C    -3.678367000000     -1.629403000000     -0.838156000000
H    -1.698658000000     -1.356364000000     -1.648581000000
C    -4.670580000000     -1.109619000000     -0.007025000000
H    -5.206141000000      0.516077000000      1.335191000000
H    -3.853848000000     -2.547480000000     -1.390508000000
H    -5.619309000000     -1.625985000000      0.102704000000
O     1.301965000000      2.484341000000     -0.811337000000
F    -3.020397000000      1.886753000000      1.180404000000
