# Supplementary material for: Getting a molecular grip on the half-lives of iminothioindoxyl photoswitches
Source: Chem Sci. 2024 Jul 26;15(35):14379–89. doi: 10.1039/d4sc01457j (PMC11331343; doi:10.1039/d4sc01457j)
Supplement: SC-015-D4SC01457J-s002 [file SC-015-D4SC01457J-s002.zip › E-1s.txt]

E-1s

C     2.103275000000     -0.639045000000      0.175440000000
C     2.676166000000      0.587887000000     -0.175705000000
C     4.056780000000      0.746246000000     -0.197833000000
C     4.848894000000     -0.352493000000      0.141117000000
C     4.283440000000     -1.583996000000      0.495549000000
C     2.901533000000     -1.732830000000      0.515081000000
C     0.639366000000     -0.628178000000      0.150956000000
C     0.136479000000      0.758594000000     -0.297865000000
H     4.512048000000      1.694423000000     -0.468412000000
H     5.929734000000     -0.243892000000      0.129111000000
H     4.925966000000     -2.419542000000      0.754388000000
H     2.434794000000     -2.676332000000      0.786221000000
O    -0.107889000000     -1.529613000000      0.468454000000
S     1.501695000000      1.861178000000     -0.565384000000
N    -1.050649000000      1.173016000000     -0.425775000000
C    -2.175531000000      0.327349000000     -0.327945000000
C    -2.465434000000     -0.656018000000     -1.279041000000
C    -3.121510000000      0.576824000000      0.663864000000
C    -3.653677000000     -1.377329000000     -1.202525000000
H    -1.748077000000     -0.841514000000     -2.074203000000
C    -4.302637000000     -0.136842000000      0.767150000000
C    -4.570340000000     -1.124470000000     -0.179844000000
H    -3.863674000000     -2.140011000000     -1.946412000000
H    -4.992319000000      0.089332000000      1.574641000000
H    -5.494953000000     -1.690106000000     -0.118351000000
F    -2.850423000000      1.542264000000      1.572396000000
