# Supplementary material for: Getting a molecular grip on the half-lives of iminothioindoxyl photoswitches
Source: Chem Sci. 2024 Jul 26;15(35):14379–89. doi: 10.1039/d4sc01457j (PMC11331343; doi:10.1039/d4sc01457j)
Supplement: SC-015-D4SC01457J-s002 [file SC-015-D4SC01457J-s002.zip › TS-1s.txt]

TS-1s

C     2.655433000000     -0.725725000000      0.000108000000
C     2.530204000000      0.671448000000     -0.000100000000
C     3.658350000000      1.495003000000     -0.000209000000
C     4.919056000000      0.910895000000     -0.000109000000
C     5.038801000000     -0.485170000000      0.000099000000
C     3.917141000000     -1.315042000000      0.000212000000
C     1.143449000000      1.130453000000     -0.000155000000
H     3.533687000000      2.574945000000     -0.000364000000
H     5.809934000000      1.531038000000     -0.000189000000
H     6.026900000000     -0.936957000000      0.000175000000
H     4.030712000000     -2.395123000000      0.000372000000
S     1.123513000000     -1.615238000000      0.000230000000
C     0.167198000000     -0.055375000000      0.000025000000
N    -1.057315000000      0.037185000000      0.000034000000
C    -2.401379000000      0.204189000000      0.000046000000
C    -2.998966000000      1.478691000000      0.000307000000
C    -3.252529000000     -0.915878000000     -0.000186000000
C    -4.381892000000      1.609600000000      0.000356000000
C    -4.630015000000     -0.806735000000     -0.000191000000
C    -5.192344000000      0.470601000000      0.000097000000
H    -4.831977000000      2.597315000000      0.000581000000
H    -5.241399000000     -1.703614000000     -0.000396000000
H    -6.273436000000      0.573486000000      0.000112000000
O     0.736259000000      2.277697000000     -0.000314000000
H    -2.347045000000      2.347739000000      0.000482000000
F    -2.689721000000     -2.136512000000     -0.000441000000
