# Supplementary material for: Getting a molecular grip on the half-lives of iminothioindoxyl photoswitches
Source: Chem Sci. 2024 Jul 26;15(35):14379–89. doi: 10.1039/d4sc01457j (PMC11331343; doi:10.1039/d4sc01457j)
Supplement: SC-015-D4SC01457J-s002 [file SC-015-D4SC01457J-s002.zip › Z-1t.txt]

Z-1t

C    -2.322027000000     -0.705423000000     -0.385401000000
C    -2.653988000000      0.529284000000      0.181905000000
C    -3.986774000000      0.920661000000      0.313959000000
C    -4.984041000000      0.059094000000     -0.130287000000
C    -4.641688000000     -1.174383000000     -0.696684000000
C    -3.309509000000     -1.573505000000     -0.831719000000
C    -1.482980000000      1.307188000000      0.589991000000
H    -4.224082000000      1.883834000000      0.758200000000
H    -6.028250000000      0.340723000000     -0.039012000000
H    -5.426931000000     -1.841346000000     -1.041201000000
H    -3.060794000000     -2.534189000000     -1.273013000000
S    -0.573431000000     -1.042394000000     -0.466993000000
C    -0.201825000000      0.530090000000      0.261550000000
N     0.930439000000      1.056144000000      0.473085000000
C     2.111865000000      0.350710000000      0.192806000000
C     3.054178000000      0.881395000000     -0.691142000000
C     2.476770000000     -0.833294000000      0.839541000000
C     4.265880000000      0.272696000000     -0.960063000000
C     3.683902000000     -1.473114000000      0.617092000000
C     4.576331000000     -0.914028000000     -0.295543000000
H     4.945489000000      0.727696000000     -1.673225000000
H     3.909442000000     -2.386656000000      1.157781000000
H     5.524714000000     -1.404997000000     -0.488237000000
O    -1.456866000000      2.403351000000      1.107495000000
F     2.735313000000      2.031603000000     -1.315125000000
F     1.615865000000     -1.341692000000      1.744347000000
