# Supplementary material for: Getting a molecular grip on the half-lives of iminothioindoxyl photoswitches
Source: Chem Sci. 2024 Jul 26;15(35):14379–89. doi: 10.1039/d4sc01457j (PMC11331343; doi:10.1039/d4sc01457j)
Supplement: SC-015-D4SC01457J-s002 [file SC-015-D4SC01457J-s002.zip › E-1t.txt]

E-1t

C     2.216609000000     -0.544705000000      0.341164000000
C     2.770760000000      0.624222000000     -0.190955000000
C     4.148337000000      0.779938000000     -0.282262000000
C     4.957672000000     -0.262266000000      0.175233000000
C     4.411483000000     -1.434894000000      0.711846000000
C     3.031748000000     -1.581898000000      0.797663000000
C     0.752976000000     -0.541016000000      0.352200000000
C     0.230292000000      0.770883000000     -0.260008000000
H     4.588614000000      1.682862000000     -0.694704000000
H     6.036874000000     -0.155417000000      0.111070000000
H     5.067060000000     -2.226932000000      1.059548000000
H     2.580111000000     -2.481167000000      1.208333000000
O     0.015184000000     -1.393249000000      0.800679000000
S     1.575109000000      1.832487000000     -0.708055000000
N    -0.964712000000      1.171678000000     -0.390306000000
C    -2.084840000000      0.359147000000     -0.164078000000
C    -2.316606000000     -0.852255000000     -0.821635000000
C    -3.138378000000      0.837253000000      0.617250000000
C    -3.493346000000     -1.566558000000     -0.699583000000
C    -4.328057000000      0.152049000000      0.790333000000
C    -4.501166000000     -1.058103000000      0.120820000000
H    -3.607181000000     -2.501579000000     -1.238474000000
H    -5.096775000000      0.570646000000      1.431745000000
H    -5.428813000000     -1.609122000000      0.236623000000
F    -1.338909000000     -1.320606000000     -1.622454000000
F    -2.956094000000      2.015538000000      1.246178000000
