# Supplementary material for: Getting a molecular grip on the half-lives of iminothioindoxyl photoswitches
Source: Chem Sci. 2024 Jul 26;15(35):14379–89. doi: 10.1039/d4sc01457j (PMC11331343; doi:10.1039/d4sc01457j)
Supplement: SC-015-D4SC01457J-s002 [file SC-015-D4SC01457J-s002.zip › TS-1t.txt]

TS-1t

C    -2.815586000000     -0.747444000000      0.152611000000
C    -2.636225000000      0.611713000000     -0.139910000000
C    -3.732395000000      1.456811000000     -0.325415000000
C    -5.014039000000      0.931028000000     -0.213689000000
C    -5.186602000000     -0.427386000000      0.081708000000
C    -4.096519000000     -1.278756000000      0.268414000000
C    -1.232078000000      1.010590000000     -0.221873000000
H    -3.568593000000      2.507000000000     -0.553443000000
H    -5.880844000000      1.568805000000     -0.355033000000
H    -6.191037000000     -0.832365000000      0.168284000000
H    -4.249038000000     -2.329718000000      0.496272000000
S    -1.316019000000     -1.672641000000      0.345286000000
C    -0.304727000000     -0.189172000000      0.047367000000
N     0.925203000000     -0.167654000000      0.047809000000
C     2.264601000000     -0.044204000000      0.021684000000
C     3.094203000000     -1.153466000000     -0.234708000000
C     2.932068000000      1.173393000000      0.255342000000
C     4.471661000000     -1.074624000000     -0.285617000000
C     4.308592000000      1.292087000000      0.245729000000
C     5.073582000000      0.159594000000     -0.035529000000
H     5.053870000000     -1.963433000000     -0.505196000000
H     4.764790000000      2.255752000000      0.447630000000
H     6.155752000000      0.239497000000     -0.058118000000
O    -0.784402000000      2.111746000000     -0.475282000000
F     2.488051000000     -2.329543000000     -0.460879000000
F     2.179836000000      2.249025000000      0.528206000000
