# Supplementary material for: Getting a molecular grip on the half-lives of iminothioindoxyl photoswitches
Source: Chem Sci. 2024 Jul 26;15(35):14379–89. doi: 10.1039/d4sc01457j (PMC11331343; doi:10.1039/d4sc01457j)
Supplement: SC-015-D4SC01457J-s002 [file SC-015-D4SC01457J-s002.zip › Z-1u.txt]

Z-1u

C     2.707296000000      0.690139000000     -0.462424000000
C     2.937441000000     -0.400502000000      0.383075000000
C     4.212332000000     -0.954258000000      0.506856000000
C     5.255718000000     -0.401808000000     -0.227955000000
C     5.016118000000      0.690086000000     -1.071040000000
C     3.742857000000      1.250297000000     -1.199151000000
C     1.730568000000     -0.855861000000      1.074597000000
H     4.369561000000     -1.801778000000      1.168891000000
H     6.256332000000     -0.814868000000     -0.149822000000
H     5.836832000000      1.115622000000     -1.641555000000
H     3.573605000000      2.097688000000     -1.857000000000
S     1.022910000000      1.271870000000     -0.493068000000
C     0.531084000000     -0.004274000000      0.642734000000
N    -0.630544000000     -0.274787000000      1.059742000000
C    -1.727582000000      0.526948000000      0.678346000000
C    -2.754513000000     -0.021191000000     -0.105541000000
C    -1.836922000000      1.842507000000      1.134099000000
C    -3.864212000000      0.748455000000     -0.445030000000
C    -2.955840000000      2.602750000000      0.800147000000
H    -1.053811000000      2.252754000000      1.766099000000
C    -3.967744000000      2.061677000000      0.009715000000
H    -4.647442000000      0.321772000000     -1.063190000000
H    -3.033139000000      3.623570000000      1.163009000000
H    -4.837710000000      2.655676000000     -0.251733000000
O     1.623523000000     -1.761308000000      1.874213000000
C    -2.630761000000     -1.436557000000     -0.591025000000
F    -2.606307000000     -2.328513000000      0.420294000000
F    -3.649469000000     -1.792254000000     -1.391543000000
F    -1.497579000000     -1.636658000000     -1.297853000000
