# Supplementary material for: Getting a molecular grip on the half-lives of iminothioindoxyl photoswitches
Source: Chem Sci. 2024 Jul 26;15(35):14379–89. doi: 10.1039/d4sc01457j (PMC11331343; doi:10.1039/d4sc01457j)
Supplement: SC-015-D4SC01457J-s002 [file SC-015-D4SC01457J-s002.zip › E-1u.txt]

E-1u

C    -2.407723000000      0.548307000000      0.464634000000
C    -2.981358000000     -0.245672000000     -0.534865000000
C    -4.344494000000     -0.514330000000     -0.533169000000
C    -5.119269000000      0.031917000000      0.492526000000
C    -4.553696000000      0.828337000000      1.496146000000
C    -3.188682000000      1.090983000000      1.486701000000
C    -0.963391000000      0.721180000000      0.308704000000
C    -0.482070000000     -0.027542000000     -0.949920000000
H    -4.800693000000     -1.129778000000     -1.302961000000
H    -6.186752000000     -0.169299000000      0.507672000000
H    -5.182856000000      1.238630000000      2.279590000000
H    -2.722588000000      1.705046000000      2.252917000000
O    -0.203283000000      1.336765000000      1.025746000000
S    -1.832238000000     -0.845091000000     -1.752368000000
N     0.694000000000     -0.109230000000     -1.402359000000
C     1.790138000000      0.543230000000     -0.793569000000
C     2.146502000000      1.825425000000     -1.214987000000
C     2.597447000000     -0.126671000000      0.137221000000
C     3.275819000000      2.441861000000     -0.684502000000
H     1.525462000000      2.329028000000     -1.950195000000
C     3.727879000000      0.497351000000      0.663268000000
C     4.069267000000      1.783596000000      0.255255000000
H     3.536886000000      3.444513000000     -1.011136000000
H     4.339927000000     -0.023940000000      1.392425000000
H     4.950908000000      2.265319000000      0.665765000000
C     2.212458000000     -1.505735000000      0.581519000000
F     0.991121000000     -1.534642000000      1.164566000000
F     2.152918000000     -2.381640000000     -0.443825000000
F     3.072721000000     -2.019385000000      1.475325000000
