# Supplementary material for: Getting a molecular grip on the half-lives of iminothioindoxyl photoswitches
Source: Chem Sci. 2024 Jul 26;15(35):14379–89. doi: 10.1039/d4sc01457j (PMC11331343; doi:10.1039/d4sc01457j)
Supplement: SC-015-D4SC01457J-s002 [file SC-015-D4SC01457J-s002.zip › TS-1u.txt]

TS-1u

C    -2.813550000000      0.062252000000     -0.666218000000
C    -3.016121000000      0.352265000000      0.689780000000
C    -4.289087000000      0.282165000000      1.243133000000
C    -5.351220000000     -0.081646000000      0.412402000000
C    -5.156652000000     -0.372714000000     -0.943164000000
C    -3.880658000000     -0.301238000000     -1.489855000000
C    -1.419194000000      0.182307000000     -1.082374000000
C    -0.532375000000      0.606341000000      0.117026000000
H    -4.459803000000      0.503774000000      2.292445000000
H    -6.351010000000     -0.139018000000      0.833453000000
H    -6.001898000000     -0.653037000000     -1.563577000000
H    -3.699246000000     -0.522348000000     -2.538444000000
O    -0.931835000000     -0.007451000000     -2.175338000000
S    -1.551024000000      0.797400000000      1.595355000000
N     0.680673000000      0.767725000000      0.046506000000
C     2.015559000000      0.890367000000     -0.058205000000
C     2.607177000000      2.150741000000     -0.268170000000
C     2.848118000000     -0.246631000000      0.038615000000
C     3.986612000000      2.254652000000     -0.377514000000
H     1.968156000000      3.024395000000     -0.344895000000
C     4.231788000000     -0.116603000000     -0.063968000000
C     4.810385000000      1.130229000000     -0.272938000000
H     4.425485000000      3.234824000000     -0.542838000000
H     4.854726000000     -1.001967000000      0.017089000000
H     5.888030000000      1.224665000000     -0.354496000000
C     2.208764000000     -1.581032000000      0.246932000000
F     1.493745000000     -1.638248000000      1.395034000000
F     1.335874000000     -1.892652000000     -0.739172000000
F     3.102009000000     -2.581643000000      0.299677000000
