# Supplementary material for: Getting a molecular grip on the half-lives of iminothioindoxyl photoswitches
Source: Chem Sci. 2024 Jul 26;15(35):14379–89. doi: 10.1039/d4sc01457j (PMC11331343; doi:10.1039/d4sc01457j)
Supplement: SC-015-D4SC01457J-s002 [file SC-015-D4SC01457J-s002.zip › Z-1v.txt]

Z-1v

C    -2.608374000000     -0.772398000000     -0.362682000000
C    -2.999359000000      0.472072000000      0.141669000000
C    -4.348660000000      0.816559000000      0.228311000000
C    -5.302207000000     -0.100822000000     -0.200040000000
C    -4.900633000000     -1.342521000000     -0.706210000000
C    -3.551593000000     -1.695859000000     -0.793409000000
C    -1.868139000000      1.312433000000      0.538435000000
H    -4.633122000000      1.787527000000      0.625297000000
H    -6.358025000000      0.144339000000     -0.143731000000
H    -5.651620000000     -2.052744000000     -1.040428000000
H    -3.257352000000     -2.664344000000     -1.186895000000
S    -0.847099000000     -1.047004000000     -0.383231000000
C    -0.550730000000      0.572779000000      0.271093000000
N     0.553257000000      1.162869000000      0.467551000000
C     1.775982000000      0.517429000000      0.230829000000
C     2.722969000000      1.113621000000     -0.607320000000
C     2.183106000000     -0.654683000000      0.874604000000
C     3.975163000000      0.580535000000     -0.847872000000
C     3.427765000000     -1.233281000000      0.691806000000
C     4.292183000000     -0.593467000000     -0.180885000000
H     4.672548000000      1.062338000000     -1.524526000000
H     3.707879000000     -2.140285000000      1.216648000000
O    -1.896758000000      2.430996000000      1.005532000000
F     2.373550000000      2.253738000000     -1.222707000000
F     1.330000000000     -1.221197000000      1.744887000000
F     5.506417000000     -1.135563000000     -0.389043000000
