# Supplementary material for: Getting a molecular grip on the half-lives of iminothioindoxyl photoswitches
Source: Chem Sci. 2024 Jul 26;15(35):14379–89. doi: 10.1039/d4sc01457j (PMC11331343; doi:10.1039/d4sc01457j)
Supplement: SC-015-D4SC01457J-s002 [file SC-015-D4SC01457J-s002.zip › E-1v.txt]

E-1v

C     2.492598000000     -0.611928000000      0.328296000000
C     3.117710000000      0.537146000000     -0.167487000000
C     4.503019000000      0.621484000000     -0.231689000000
C     5.247463000000     -0.471951000000      0.216398000000
C     4.630054000000     -1.625277000000      0.716429000000
C     3.243177000000     -1.700844000000      0.774829000000
C     1.031272000000     -0.531937000000      0.311513000000
C     0.590475000000      0.823014000000     -0.269600000000
H     4.997684000000      1.508507000000     -0.616181000000
H     6.331846000000     -0.421850000000      0.173762000000
H     5.236476000000     -2.458360000000      1.057367000000
H     2.737830000000     -2.584034000000      1.156864000000
O     0.241064000000     -1.356903000000      0.720141000000
S     1.997219000000      1.818718000000     -0.675627000000
N    -0.577552000000      1.300222000000     -0.392125000000
C    -1.747287000000      0.556468000000     -0.184395000000
C    -2.054951000000     -0.632404000000     -0.852438000000
C    -2.773870000000      1.099378000000      0.591554000000
C    -3.274031000000     -1.275326000000     -0.746095000000
C    -4.009311000000      0.499051000000      0.760039000000
C    -4.223908000000     -0.685134000000      0.073961000000
H    -3.472404000000     -2.196895000000     -1.282552000000
H    -4.770182000000      0.942815000000      1.392758000000
F    -1.116085000000     -1.157097000000     -1.656483000000
F    -2.525484000000      2.257083000000      1.225882000000
F    -5.418080000000     -1.294034000000      0.206587000000
