# Supplementary material for: Getting a molecular grip on the half-lives of iminothioindoxyl photoswitches
Source: Chem Sci. 2024 Jul 26;15(35):14379–89. doi: 10.1039/d4sc01457j (PMC11331343; doi:10.1039/d4sc01457j)
Supplement: SC-015-D4SC01457J-s002 [file SC-015-D4SC01457J-s002.zip › TS-1v.txt]

TS-1v

C    -2.976894000000      0.627019000000      0.111780000000
C    -3.168123000000     -0.742893000000     -0.115719000000
C    -4.453759000000     -1.267288000000     -0.210940000000
C    -5.536302000000     -0.397747000000     -0.071093000000
C    -5.351910000000      0.971836000000      0.158849000000
C    -4.065743000000      1.490208000000      0.251413000000
C    -1.569097000000      1.016461000000      0.183513000000
C    -0.653116000000     -0.201047000000     -0.030913000000
H    -4.615297000000     -2.326602000000     -0.388433000000
H    -6.544224000000     -0.796946000000     -0.142720000000
H    -6.213038000000      1.624097000000      0.264191000000
H    -3.892893000000      2.548585000000      0.429471000000
O    -1.114458000000      2.123769000000      0.395395000000
S    -1.676613000000     -1.688410000000     -0.258553000000
N     0.578228000000     -0.197817000000     -0.037976000000
C     1.916024000000     -0.074907000000     -0.022853000000
C     2.590135000000      1.148898000000     -0.209511000000
C     2.744027000000     -1.199836000000      0.172609000000
C     3.966220000000      1.268282000000     -0.206176000000
C     4.122195000000     -1.140639000000      0.213621000000
C     4.694606000000      0.108236000000      0.015909000000
H     4.451698000000      2.225036000000     -0.365504000000
H     4.724700000000     -2.026072000000      0.384267000000
F     1.851096000000      2.239112000000     -0.429306000000
F     2.140950000000     -2.380299000000      0.348450000000
F     6.033881000000      0.199135000000      0.038115000000
