# Supplementary material for: Getting a molecular grip on the half-lives of iminothioindoxyl photoswitches
Source: Chem Sci. 2024 Jul 26;15(35):14379–89. doi: 10.1039/d4sc01457j (PMC11331343; doi:10.1039/d4sc01457j)
Supplement: SC-015-D4SC01457J-s002 [file SC-015-D4SC01457J-s002.zip › Z-1w.txt]

Z-1w

C    -2.937787000000     -0.810393000000     -0.371852000000
C    -3.364310000000      0.446606000000      0.068631000000
C    -4.719722000000      0.777537000000      0.083027000000
C    -5.643869000000     -0.166839000000     -0.351026000000
C    -5.207228000000     -1.422390000000     -0.790251000000
C    -3.852141000000     -1.761567000000     -0.805972000000
C    -2.260375000000      1.315138000000      0.482310000000
H    -5.031055000000      1.759634000000      0.429321000000
H    -6.703694000000      0.067193000000     -0.350526000000
H    -5.935536000000     -2.154344000000     -1.127844000000
H    -3.529989000000     -2.740593000000     -1.148227000000
S    -1.175803000000     -1.062926000000     -0.306548000000
C    -0.924909000000      0.589330000000      0.289719000000
N     0.162944000000      1.209777000000      0.485160000000
C     1.406339000000      0.583108000000      0.321791000000
C     2.392515000000      1.184403000000     -0.459858000000
C     1.809871000000     -0.579459000000      0.992915000000
C     3.665845000000      0.673109000000     -0.637266000000
C     3.067218000000     -1.130412000000      0.877249000000
C     4.000638000000     -0.502412000000      0.042950000000
O    -2.326051000000      2.447780000000      0.912402000000
H     3.328134000000     -2.026473000000      1.430822000000
H     4.354321000000      1.196421000000     -1.289941000000
F     0.927720000000     -1.154147000000      1.832916000000
F     2.064877000000      2.319873000000     -1.102535000000
O     5.210177000000     -1.099844000000     -0.042624000000
C     6.201101000000     -0.491181000000     -0.868779000000
H     7.081064000000     -1.128879000000     -0.789295000000
H     5.864918000000     -0.452105000000     -1.909861000000
H     6.438582000000      0.515043000000     -0.508984000000
