# Supplementary material for: Getting a molecular grip on the half-lives of iminothioindoxyl photoswitches
Source: Chem Sci. 2024 Jul 26;15(35):14379–89. doi: 10.1039/d4sc01457j (PMC11331343; doi:10.1039/d4sc01457j)
Supplement: SC-015-D4SC01457J-s002 [file SC-015-D4SC01457J-s002.zip › E-1w.txt]

E-1w

C    -2.823943000000     -0.647181000000     -0.342732000000
C    -3.486151000000      0.499534000000      0.108499000000
C    -4.874514000000      0.545860000000      0.156194000000
C    -5.583250000000     -0.582656000000     -0.260458000000
C    -4.928269000000     -1.734405000000     -0.714984000000
C    -3.539369000000     -1.771410000000     -0.758864000000
C    -1.364884000000     -0.525631000000     -0.316352000000
C    -0.966990000000      0.849388000000      0.241009000000
H    -5.398115000000      1.431196000000      0.504824000000
H    -6.669020000000     -0.562086000000     -0.229117000000
H    -5.507238000000     -2.596136000000     -1.031618000000
H    -3.004932000000     -2.652258000000     -1.105159000000
O    -0.552480000000     -1.333762000000     -0.717956000000
S    -2.407405000000      1.825710000000      0.585665000000
N     0.185364000000      1.364425000000      0.368237000000
C     1.378153000000      0.643609000000      0.234252000000
C     1.675962000000     -0.545313000000      0.915064000000
C     2.446492000000      1.202949000000     -0.464344000000
C     2.907334000000     -1.157184000000      0.880323000000
C     3.702878000000      0.628062000000     -0.564317000000
C     3.929469000000     -0.567297000000      0.122730000000
H     3.083529000000     -2.073853000000      1.433530000000
H     4.461280000000      1.123404000000     -1.158865000000
F     0.706088000000     -1.087544000000      1.673727000000
F     2.224942000000      2.364105000000     -1.108555000000
O     5.111117000000     -1.224911000000      0.117884000000
C     6.191607000000     -0.651382000000     -0.614832000000
H     7.032507000000     -1.330847000000     -0.478318000000
H     5.942318000000     -0.580167000000     -1.678440000000
H     6.445080000000      0.337082000000     -0.218238000000
