# Supplementary material for: Getting a molecular grip on the half-lives of iminothioindoxyl photoswitches
Source: Chem Sci. 2024 Jul 26;15(35):14379–89. doi: 10.1039/d4sc01457j (PMC11331343; doi:10.1039/d4sc01457j)
Supplement: SC-015-D4SC01457J-s002 [file SC-015-D4SC01457J-s002.zip › TS-1w.txt]

TS-1w

C     3.564015000000     -0.678535000000     -0.055056000000
C     3.310694000000      0.695755000000      0.056336000000
C     4.359382000000      1.616414000000      0.117572000000
C     5.667882000000      1.151980000000      0.064631000000
C     5.914997000000     -0.222875000000     -0.047800000000
C     4.873828000000     -1.149212000000     -0.108723000000
C     1.886608000000      1.029136000000      0.099346000000
H     4.137533000000      2.677160000000      0.204618000000
H     6.498440000000      1.849470000000      0.109842000000
H     6.940208000000     -0.580359000000     -0.088824000000
H     5.084023000000     -2.211351000000     -0.195244000000
S     2.117358000000     -1.694891000000     -0.114900000000
C     1.025091000000     -0.234457000000     -0.010719000000
N    -0.206335000000     -0.302960000000     -0.019465000000
C    -1.545589000000     -0.222740000000     -0.012882000000
C    -2.278576000000      0.976854000000     -0.101229000000
C    -2.340091000000     -1.391305000000      0.078194000000
C    -3.657827000000      1.044267000000     -0.096189000000
C    -3.711508000000     -1.389119000000      0.103463000000
C    -4.375882000000     -0.153792000000      0.014776000000
O     1.394095000000      2.136076000000      0.217596000000
F    -1.594020000000      2.119837000000     -0.215772000000
F    -1.691683000000     -2.561034000000      0.159700000000
H    -4.137416000000      2.012153000000     -0.178203000000
H    -4.271447000000     -2.314401000000      0.187705000000
O    -5.717664000000     -0.213161000000      0.042198000000
C    -6.453679000000      1.009775000000     -0.022808000000
H    -7.502908000000      0.720642000000      0.023890000000
H    -6.205780000000      1.651195000000      0.828303000000
H    -6.252213000000      1.529051000000     -0.964603000000
