# Supplementary material for: Getting a molecular grip on the half-lives of iminothioindoxyl photoswitches
Source: Chem Sci. 2024 Jul 26;15(35):14379–89. doi: 10.1039/d4sc01457j (PMC11331343; doi:10.1039/d4sc01457j)
Supplement: SC-015-D4SC01457J-s002 [file SC-015-D4SC01457J-s002.zip › Z-1x.txt]

Z-1x

C     2.990842000000      0.631042000000     -0.584407000000
C     3.423911000000     -0.416175000000      0.234902000000
C     4.783515000000     -0.688833000000      0.387209000000
C     5.704037000000      0.101756000000     -0.292801000000
C     5.259832000000      1.147152000000     -1.110222000000
C     3.899482000000      1.426854000000     -1.267499000000
C     2.323177000000     -1.144479000000      0.867406000000
H     5.100549000000     -1.507334000000      1.028027000000
H     6.767317000000     -0.090987000000     -0.191668000000
H     5.985701000000      1.759415000000     -1.637805000000
H     3.571999000000      2.241976000000     -1.905908000000
S     1.219485000000      0.834737000000     -0.657371000000
C     0.980952000000     -0.541128000000      0.425741000000
N    -0.104755000000     -1.072395000000      0.809138000000
C    -1.336807000000     -0.523834000000      0.425676000000
C    -2.249793000000     -1.306315000000     -0.282729000000
C    -1.752420000000      0.750953000000      0.814596000000
C    -3.504959000000     -0.830836000000     -0.622804000000
C    -3.012421000000      1.233481000000      0.494496000000
C    -3.890771000000      0.443203000000     -0.230182000000
O     2.384748000000     -2.086459000000      1.626490000000
F    -1.903328000000     -2.536731000000     -0.666429000000
F    -4.344722000000     -1.593292000000     -1.322954000000
F    -5.098661000000      0.903597000000     -0.548762000000
F    -3.381974000000      2.452737000000      0.886816000000
F    -0.937259000000      1.522857000000      1.539453000000
