# Supplementary material for: Getting a molecular grip on the half-lives of iminothioindoxyl photoswitches
Source: Chem Sci. 2024 Jul 26;15(35):14379–89. doi: 10.1039/d4sc01457j (PMC11331343; doi:10.1039/d4sc01457j)
Supplement: SC-015-D4SC01457J-s002 [file SC-015-D4SC01457J-s002.zip › E-1x.txt]

E-1x

C    -2.880536000000      0.494493000000      0.485589000000
C    -3.536435000000     -0.505675000000     -0.239677000000
C    -4.922799000000     -0.542963000000     -0.306833000000
C    -5.637848000000      0.447400000000      0.371294000000
C    -4.990101000000      1.452613000000      1.099512000000
C    -3.601379000000      1.480579000000      1.161116000000
C    -1.423045000000      0.382186000000      0.438340000000
C    -1.021769000000     -0.821435000000     -0.437198000000
H    -5.441792000000     -1.315460000000     -0.866294000000
H    -6.723262000000      0.432804000000      0.328871000000
H    -5.573758000000      2.208835000000      1.614657000000
H    -3.072373000000      2.250158000000      1.717171000000
O    -0.603919000000      1.072694000000      1.005875000000
S    -2.450227000000     -1.672146000000     -1.029817000000
N     0.138291000000     -1.268006000000     -0.690023000000
C     1.315491000000     -0.594365000000     -0.343142000000
C     1.613712000000      0.701443000000     -0.769853000000
C     2.331769000000     -1.299359000000      0.301614000000
C     2.850285000000      1.277725000000     -0.539196000000
C     3.568584000000     -0.728763000000      0.558337000000
C     3.832933000000      0.563050000000      0.131715000000
F     0.690035000000      1.410055000000     -1.424659000000
F     3.101541000000      2.519805000000     -0.957418000000
F     5.022220000000      1.117080000000      0.364196000000
F     4.509289000000     -1.424439000000      1.199530000000
F     2.108576000000     -2.552399000000      0.706809000000
