# Supplementary material for: Getting a molecular grip on the half-lives of iminothioindoxyl photoswitches
Source: Chem Sci. 2024 Jul 26;15(35):14379–89. doi: 10.1039/d4sc01457j (PMC11331343; doi:10.1039/d4sc01457j)
Supplement: SC-015-D4SC01457J-s002 [file SC-015-D4SC01457J-s002.zip › TS-1x.txt]

TS-1x

C    -3.627368000000      0.732134000000     -0.178414000000
C    -3.437785000000     -0.611802000000      0.170826000000
C    -4.527784000000     -1.455121000000      0.394690000000
C    -5.812940000000     -0.941346000000      0.264692000000
C    -5.994722000000      0.402148000000     -0.085938000000
C    -4.910127000000      1.252088000000     -0.311597000000
C    -2.030155000000     -0.994608000000      0.264844000000
H    -4.357177000000     -2.494029000000      0.665199000000
H    -6.675488000000     -1.577902000000      0.434581000000
H    -7.001786000000      0.797274000000     -0.185910000000
H    -5.069595000000      2.291724000000     -0.582363000000
S    -2.132681000000      1.658427000000     -0.418300000000
C    -1.117135000000      0.205351000000     -0.061533000000
N     0.115003000000      0.186813000000     -0.065720000000
C     1.450869000000      0.082180000000     -0.037977000000
C     2.256709000000      1.222386000000      0.145592000000
C     2.117960000000     -1.146813000000     -0.198389000000
C     3.635925000000      1.141926000000      0.194985000000
C     3.498918000000     -1.230804000000     -0.184211000000
C     4.258829000000     -0.086953000000      0.021043000000
O    -1.565869000000     -2.076713000000      0.560902000000
F     1.676327000000      2.410317000000      0.295800000000
F     4.372639000000      2.236111000000      0.390540000000
F     5.585034000000     -0.168761000000      0.051544000000
F     4.106176000000     -2.406273000000     -0.351171000000
F     1.413345000000     -2.257003000000     -0.393110000000
