# Supplementary material for: Getting a molecular grip on the half-lives of iminothioindoxyl photoswitches
Source: Chem Sci. 2024 Jul 26;15(35):14379–89. doi: 10.1039/d4sc01457j (PMC11331343; doi:10.1039/d4sc01457j)
Supplement: SC-015-D4SC01457J-s002 [file SC-015-D4SC01457J-s002.zip › Z-1y.txt]

Z-1y

C    -3.601412000000     -0.729843000000     -0.556567000000
C    -4.072244000000      0.326942000000      0.228917000000
C    -5.441085000000      0.539308000000      0.394454000000
C    -6.332543000000     -0.321014000000     -0.238082000000
C    -5.850643000000     -1.375470000000     -1.022066000000
C    -4.480962000000     -1.594995000000     -1.192322000000
C    -2.998083000000      1.130033000000      0.815365000000
H    -5.788096000000      1.365388000000      1.009559000000
H    -7.402211000000     -0.176441000000     -0.124755000000
H    -6.553817000000     -2.043171000000     -1.511778000000
H    -4.123372000000     -2.418483000000     -1.803310000000
S    -1.824739000000     -0.855416000000     -0.646839000000
C    -1.635023000000      0.566244000000      0.386673000000
N    -0.570927000000      1.157803000000      0.741337000000
C     0.686051000000      0.658622000000      0.374860000000
C     1.582885000000      1.488148000000     -0.301093000000
C     1.148882000000     -0.604622000000      0.749946000000
C     2.860078000000      1.063522000000     -0.622240000000
C     2.432866000000     -1.025330000000      0.440335000000
C     3.314077000000     -0.203580000000     -0.257442000000
O    -3.095241000000      2.102488000000      1.531662000000
F     0.355872000000     -1.420105000000      1.455979000000
F     2.829888000000     -2.243902000000      0.820994000000
F     1.193261000000      2.712454000000     -0.671284000000
F     3.672100000000      1.882197000000     -1.298080000000
O     4.550154000000     -0.632247000000     -0.611121000000
C     5.573898000000     -0.383659000000      0.389526000000
H     5.599987000000      0.692314000000      0.594460000000
H     5.298277000000     -0.916891000000      1.305891000000
C     6.882383000000     -0.877617000000     -0.175492000000
H     7.680265000000     -0.707142000000      0.553997000000
H     6.832583000000     -1.949750000000     -0.389798000000
H     7.134569000000     -0.341658000000     -1.095655000000
