# Supplementary material for: Getting a molecular grip on the half-lives of iminothioindoxyl photoswitches
Source: Chem Sci. 2024 Jul 26;15(35):14379–89. doi: 10.1039/d4sc01457j (PMC11331343; doi:10.1039/d4sc01457j)
Supplement: SC-015-D4SC01457J-s002 [file SC-015-D4SC01457J-s002.zip › E-1y.txt]

E-1y

C     3.460549000000     -0.525142000000      0.433655000000
C     4.108216000000      0.453182000000     -0.327969000000
C     5.492161000000      0.465668000000     -0.442126000000
C     6.213273000000     -0.525609000000      0.227893000000
C     5.573826000000     -1.507930000000      0.993935000000
C     4.187588000000     -1.512268000000      1.101007000000
C     2.003767000000     -0.390349000000      0.432213000000
C     1.593175000000      0.811385000000     -0.440795000000
H     6.004322000000      1.220347000000     -1.031521000000
H     7.296724000000     -0.529987000000      0.149093000000
H     6.162075000000     -2.264976000000      1.502617000000
H     3.665106000000     -2.263870000000      1.686992000000
O     1.194038000000     -1.063767000000      1.033056000000
S     3.016177000000      1.627793000000     -1.095866000000
N     0.435387000000      1.284322000000     -0.651188000000
C    -0.744199000000      0.648563000000     -0.244317000000
C    -1.102326000000     -0.642733000000     -0.636575000000
C    -1.708618000000      1.387361000000      0.439994000000
C    -2.341257000000     -1.175207000000     -0.330132000000
C    -2.945552000000      0.851883000000      0.760027000000
C    -3.294965000000     -0.440058000000      0.375706000000
F    -0.229290000000     -1.389892000000     -1.322226000000
F    -2.624479000000     -2.428485000000     -0.707412000000
F    -1.429837000000      2.640611000000      0.818111000000
F    -3.822529000000      1.599763000000      1.438910000000
O    -4.489301000000     -0.973424000000      0.733598000000
C    -5.468068000000     -1.071655000000     -0.336465000000
H    -6.273546000000     -1.663586000000      0.101007000000
H    -5.026535000000     -1.632523000000     -1.166891000000
C    -5.954109000000      0.291008000000     -0.777966000000
H    -5.141834000000      0.888707000000     -1.206073000000
H    -6.719022000000      0.164761000000     -1.551551000000
H    -6.397274000000      0.837157000000      0.060319000000
