# Supplementary material for: Getting a molecular grip on the half-lives of iminothioindoxyl photoswitches
Source: Chem Sci. 2024 Jul 26;15(35):14379–89. doi: 10.1039/d4sc01457j (PMC11331343; doi:10.1039/d4sc01457j)
Supplement: SC-015-D4SC01457J-s002 [file SC-015-D4SC01457J-s002.zip › TS-1y.txt]

TS-1y

C     4.030216000000      0.575854000000     -0.102448000000
C     4.172875000000     -0.760654000000      0.295019000000
C     5.435594000000     -1.298668000000      0.518664000000
C     6.547601000000     -0.474689000000      0.334272000000
C     6.412704000000      0.860996000000     -0.064466000000
C     5.147453000000      1.393043000000     -0.284965000000
C     2.638249000000      0.980605000000     -0.286806000000
C     1.685246000000     -0.193547000000      0.015090000000
H     5.558349000000     -2.332836000000      0.827024000000
H     7.539309000000     -0.884399000000      0.504928000000
H     7.295780000000      1.477327000000     -0.200196000000
H     5.012594000000      2.426424000000     -0.594163000000
O     2.209789000000      2.062097000000     -0.635574000000
S     2.649337000000     -1.654898000000      0.472543000000
N     0.457376000000     -0.142207000000     -0.059191000000
C    -0.873741000000     -0.025838000000     -0.161890000000
C    -1.536464000000      1.197453000000      0.046932000000
C    -1.680174000000     -1.132496000000     -0.482933000000
C    -2.911503000000      1.298949000000     -0.047677000000
C    -3.051769000000     -1.018484000000     -0.611320000000
C    -3.699720000000      0.196581000000     -0.385611000000
F    -0.825082000000      2.281202000000      0.356767000000
F    -3.498355000000      2.484577000000      0.154604000000
F    -1.102384000000     -2.317474000000     -0.686633000000
F    -3.772889000000     -2.097412000000     -0.933814000000
O    -5.037579000000      0.305596000000     -0.553136000000
C    -5.811319000000      0.399710000000      0.675783000000
H    -6.809983000000      0.675471000000      0.333869000000
H    -5.406515000000      1.215046000000      1.284243000000
C    -5.819073000000     -0.912902000000      1.427275000000
H    -4.811667000000     -1.194546000000      1.753345000000
H    -6.444186000000     -0.809806000000      2.320516000000
H    -6.231032000000     -1.713917000000      0.805947000000
