# Supplementary material for: Getting a molecular grip on the half-lives of iminothioindoxyl photoswitches
Source: Chem Sci. 2024 Jul 26;15(35):14379–89. doi: 10.1039/d4sc01457j (PMC11331343; doi:10.1039/d4sc01457j)
Supplement: SC-015-D4SC01457J-s002 [file SC-015-D4SC01457J-s002.zip › Z-1q.txt]

Z-1q

C    -2.432067000000     -0.749957000000      0.333772000000
C    -2.696291000000      0.485043000000     -0.267862000000
C    -3.999826000000      0.976836000000     -0.351109000000
C    -5.037016000000      0.216249000000      0.177061000000
C    -4.763072000000     -1.018433000000      0.778010000000
C    -3.461569000000     -1.517713000000      0.864009000000
C    -1.491346000000      1.152124000000     -0.763807000000
H    -4.184315000000      1.938129000000     -0.823626000000
H    -6.059345000000      0.576865000000      0.124947000000
H    -5.579210000000     -1.606296000000      1.188534000000
H    -3.266932000000     -2.477768000000      1.333105000000
S    -0.716528000000     -1.228861000000      0.338858000000
C    -0.257635000000      0.296905000000     -0.457345000000
N     0.899485000000      0.729144000000     -0.725118000000
C     2.042026000000     -0.054474000000     -0.475040000000
C     2.211303000000     -1.307780000000     -1.075926000000
C     3.075929000000      0.456734000000      0.319089000000
C     3.381974000000     -2.032843000000     -0.874492000000
H     1.429518000000     -1.690654000000     -1.726911000000
C     4.240789000000     -0.270434000000      0.536803000000
C     4.393992000000     -1.518314000000     -0.064726000000
H     3.502465000000     -2.998635000000     -1.355972000000
H     5.020734000000      0.140951000000      1.170528000000
H     5.307669000000     -2.081617000000      0.098665000000
O    -1.411450000000      2.220754000000     -1.332819000000
Cl    2.885055000000      2.018065000000      1.072750000000
