# Supplementary material for: Getting a molecular grip on the half-lives of iminothioindoxyl photoswitches
Source: Chem Sci. 2024 Jul 26;15(35):14379–89. doi: 10.1039/d4sc01457j (PMC11331343; doi:10.1039/d4sc01457j)
Supplement: SC-015-D4SC01457J-s002 [file SC-015-D4SC01457J-s002.zip › E-1q.txt]

E-1q

C    -2.206636000000     -0.615768000000     -0.292828000000
C    -2.792913000000      0.485739000000      0.340400000000
C    -4.173125000000      0.646748000000      0.351181000000
C    -4.951507000000     -0.320483000000     -0.288060000000
C    -4.372840000000     -1.424731000000     -0.926410000000
C    -2.991168000000     -1.577251000000     -0.932322000000
C    -0.745742000000     -0.624979000000     -0.206500000000
C    -0.265117000000      0.589800000000      0.611902000000
H    -4.638264000000      1.497433000000      0.840454000000
H    -6.032101000000     -0.208583000000     -0.287825000000
H    -5.005051000000     -2.159192000000     -1.415163000000
H    -2.514666000000     -2.423881000000     -1.419642000000
O     0.022357000000     -1.420502000000     -0.705338000000
S    -1.636150000000      1.606273000000      1.092206000000
N     0.918006000000      0.910635000000      0.915307000000
C     2.022923000000      0.081604000000      0.620459000000
C     2.331948000000     -1.002037000000      1.449257000000
C     2.897038000000      0.405234000000     -0.419434000000
C     3.477581000000     -1.755870000000      1.219256000000
C     4.042310000000     -0.348264000000     -0.658302000000
C     4.333959000000     -1.432873000000      0.165171000000
H     3.701552000000     -2.598809000000      1.866458000000
H     4.696215000000     -0.082840000000     -1.483736000000
H     5.229198000000     -2.019192000000     -0.017814000000
H     1.657906000000     -1.241428000000      2.267299000000
Cl    2.519908000000      1.757911000000     -1.458377000000
