# Supplementary material for: Getting a molecular grip on the half-lives of iminothioindoxyl photoswitches
Source: Chem Sci. 2024 Jul 26;15(35):14379–89. doi: 10.1039/d4sc01457j (PMC11331343; doi:10.1039/d4sc01457j)
Supplement: SC-015-D4SC01457J-s002 [file SC-015-D4SC01457J-s002.zip › TS-1q.txt]

TS-1q

C    -2.785336000000     -0.528378000000     -0.483253000000
C    -2.646993000000      0.618964000000      0.310167000000
C    -3.764355000000      1.255473000000      0.854225000000
C    -5.026501000000      0.732557000000      0.598525000000
C    -5.157651000000     -0.413912000000     -0.194670000000
C    -4.045477000000     -1.055598000000     -0.743519000000
C    -1.260330000000      1.043675000000      0.479559000000
H    -3.631158000000      2.144739000000      1.464949000000
H    -5.909609000000      1.209485000000      1.011665000000
H    -6.146822000000     -0.818453000000     -0.390545000000
H    -4.167775000000     -1.944291000000     -1.355659000000
S    -1.262444000000     -1.213770000000     -1.090677000000
C    -0.301704000000      0.087280000000     -0.270718000000
N     0.917672000000      0.202495000000     -0.290244000000
C     2.254812000000      0.378939000000     -0.280743000000
C     2.842615000000      1.497460000000     -0.901408000000
C     3.099530000000     -0.561061000000      0.340334000000
C     4.223364000000      1.647421000000     -0.908635000000
H     2.193995000000      2.226961000000     -1.376338000000
C     4.477296000000     -0.386369000000      0.361939000000
C     5.046552000000      0.716206000000     -0.272121000000
H     4.658139000000      2.511053000000     -1.403534000000
H     5.098702000000     -1.121767000000      0.864475000000
H     6.124246000000      0.844643000000     -0.264684000000
O    -0.829947000000      1.994768000000      1.097316000000
Cl    2.380019000000     -1.953153000000      1.106800000000
