# Supplementary material for: Getting a molecular grip on the half-lives of iminothioindoxyl photoswitches
Source: Chem Sci. 2024 Jul 26;15(35):14379–89. doi: 10.1039/d4sc01457j (PMC11331343; doi:10.1039/d4sc01457j)
Supplement: SC-015-D4SC01457J-s002 [file SC-015-D4SC01457J-s002.zip › Z-1r.txt]

Z-1r

C    -2.460344000000      0.000020000000     -0.856389000000
C    -2.822093000000     -0.000025000000      0.495013000000
C    -4.164198000000     -0.000036000000      0.876066000000
C    -5.140594000000     -0.000001000000     -0.114479000000
C    -4.768456000000      0.000044000000     -1.463685000000
C    -3.426354000000      0.000055000000     -1.852990000000
C    -1.670789000000     -0.000056000000      1.398914000000
H    -4.424726000000     -0.000071000000      1.931208000000
H    -6.191581000000     -0.000008000000      0.156277000000
H    -5.537529000000      0.000072000000     -2.231040000000
H    -3.154135000000      0.000091000000     -2.904232000000
S    -0.702111000000      0.000027000000     -1.158794000000
C    -0.372193000000     -0.000025000000      0.581848000000
N     0.754645000000     -0.000037000000      1.155019000000
C     1.922204000000     -0.000007000000      0.365536000000
C     2.543274000000      1.198230000000     -0.008337000000
C     2.543301000000     -1.198213000000     -0.008389000000
C     3.731644000000      1.208439000000     -0.728939000000
C     3.731671000000     -1.208364000000     -0.728992000000
C     4.323592000000      0.000052000000     -1.086353000000
O    -1.667831000000     -0.000101000000      2.610687000000
H     4.185593000000     -2.154942000000     -1.004778000000
H     4.185545000000      2.155039000000     -1.004684000000
H     5.252230000000      0.000075000000     -1.647948000000
Cl    1.798632000000      2.707502000000      0.443069000000
Cl    1.798692000000     -2.707521000000      0.442950000000
