# Supplementary material for: Getting a molecular grip on the half-lives of iminothioindoxyl photoswitches
Source: Chem Sci. 2024 Jul 26;15(35):14379–89. doi: 10.1039/d4sc01457j (PMC11331343; doi:10.1039/d4sc01457j)
Supplement: SC-015-D4SC01457J-s002 [file SC-015-D4SC01457J-s002.zip › E-1r.txt]

E-1r

C     2.353223000000     -0.156771000000      0.683561000000
C     2.936792000000      0.286817000000     -0.508393000000
C     4.317558000000      0.353106000000     -0.642081000000
C     5.100631000000     -0.035375000000      0.447448000000
C     4.525408000000     -0.479583000000      1.644425000000
C     3.142166000000     -0.542386000000      1.768558000000
C     0.891331000000     -0.163527000000      0.642896000000
C     0.407088000000      0.318706000000     -0.738970000000
H     4.780212000000      0.695732000000     -1.562920000000
H     6.182371000000      0.010401000000      0.358628000000
H     5.161227000000     -0.774100000000      2.473220000000
H     2.668001000000     -0.883513000000      2.685122000000
O     0.118704000000     -0.476707000000      1.523636000000
S     1.774251000000      0.737216000000     -1.777624000000
N    -0.783387000000      0.442987000000     -1.144862000000
C    -1.893550000000      0.077812000000     -0.361073000000
C    -2.335639000000     -1.248926000000     -0.278636000000
C    -2.684158000000      1.057813000000      0.248097000000
C    -3.505402000000     -1.588631000000      0.388076000000
C    -3.854196000000      0.739071000000      0.927192000000
C    -4.264985000000     -0.589075000000      0.991967000000
H    -3.813838000000     -2.628274000000      0.435245000000
H    -4.434818000000      1.526939000000      1.396653000000
H    -5.179736000000     -0.847510000000      1.515715000000
Cl   -1.373404000000     -2.504114000000     -1.013796000000
Cl   -2.158064000000      2.718427000000      0.171848000000
