# Supplementary material for: Getting a molecular grip on the half-lives of iminothioindoxyl photoswitches
Source: Chem Sci. 2024 Jul 26;15(35):14379–89. doi: 10.1039/d4sc01457j (PMC11331343; doi:10.1039/d4sc01457j)
Supplement: SC-015-D4SC01457J-s002 [file SC-015-D4SC01457J-s002.zip › TS-1r.txt]

TS-1r

C    -2.821667000000      0.387917000000      0.513792000000
C    -3.000120000000     -0.491935000000     -0.562377000000
C    -4.277662000000     -0.838079000000     -0.985851000000
C    -5.369209000000     -0.288027000000     -0.309879000000
C    -5.198822000000      0.591017000000      0.766297000000
C    -3.917930000000      0.934146000000      1.183696000000
C    -1.418156000000      0.651153000000      0.819341000000
C    -0.497641000000     -0.134511000000     -0.147628000000
H    -4.429505000000     -1.517803000000     -1.819011000000
H    -6.372922000000     -0.551875000000     -0.631266000000
H    -6.066567000000      1.003260000000      1.271343000000
H    -3.754908000000      1.615259000000      2.014927000000
O    -0.948469000000      1.364727000000      1.679258000000
S    -1.498005000000     -1.095990000000     -1.299443000000
N     0.728381000000     -0.095649000000     -0.113375000000
C     2.065065000000     -0.017397000000     -0.043520000000
C     2.749181000000      1.188376000000     -0.303547000000
C     2.850038000000     -1.140361000000      0.290321000000
C     4.133227000000      1.265159000000     -0.250502000000
C     4.231789000000     -1.063109000000      0.381002000000
C     4.876502000000      0.140145000000      0.101156000000
H     4.623413000000      2.208458000000     -0.471120000000
H     4.797880000000     -1.947517000000      0.656882000000
H     5.958250000000      0.201361000000      0.157457000000
Cl    1.808605000000      2.593141000000     -0.716639000000
Cl    2.031040000000     -2.641996000000      0.614147000000
